# Supplementary material for: Effects of six pyrimidine analogs on the growth of Tetrahymena thermophila and their implications in pyrimidine metabolism
Source: PLoS One. 2023 Sep 14;18(9):e0284309. doi: 10.1371/journal.pone.0284309 (PMC10501602; doi:10.1371/journal.pone.0284309)
Supplement: S1 File — (ZIP) [file pone.0284309.s005.zip]

Archive with 23 entries (23 files):
- IC50 and Growth Curve Data - Gemcitabine.txt
- IC50 and Growth Curve Data - 5-deoxy-5-fluorouridine.txt
- IC50 and Growth Curve Data - Floxuridine.txt
- IC50 and Growth Curve Data - 5-fluorouridine.txt
- IC50 and Growth Curve Data - 5-FU.txt
- Rescue Experiment Data - Floxuridine 0.015 mM.txt
- Rescue Experiment Data - 5FU 0.05 mM.txt
- Rescue Experiment Data - 5-Fluorouridine 0.005 mM.txt
- Rescue Experiment Data - Floxuridine 0.4 mM.txt
- Rescue Experiment Data - Paromomycin 10 ug_mL.txt
- Rescue Experiment Data - Floxuridine 0.08 mM.txt
- Rescue Experiment Data - 5FU 0.005 mM.txt
- Rescue Experiment Data - 5-deoxy-5-fluorouridine 2.5 mM.txt
- Rescue Experiment Data - Floxuridine 0.0 mM.txt
- Rescue Experiment Data - Gemcitabine 0.04 mM.txt
- Rescue Experiment Data - 5-deoxy-5-fluorouridine 0.0 mM.txt
- Rescue Experiment Data - Gemcitabine 0.002 mM.txt
- Rescue Experiment Data - 5-deoxy-5-fluorouridine 0.5 mM.txt
- Rescue Experiment Data - 5-deoxy-5-fluorouridine 1.25 mM.txt
- Rescue Experiment Data - 5FU 0.4 mM.txt
- Rescue Experiment Data - 5FU 0.0 mM.txt
- Rescue Experiment Data - 5-Fluorouridine 0.5 mM.txt
- Rescue Experiment Data - Cycloheximide 5 ug_mL.txt
