# Supplementary material for: Effects of six pyrimidine analogs on the growth of Tetrahymena thermophila and their implications in pyrimidine metabolism
Source: PLoS One. 2023 Sep 14;18(9):e0284309. doi: 10.1371/journal.pone.0284309 (PMC10501602; doi:10.1371/journal.pone.0284309)
Supplement: S1 File — (ZIP) [file pone.0284309.s005.zip › IC50 and Growth Curve Data - 5-fluorouridine.txt]

[5-fluorouridine] (mM)	428 RT	428 RT	428 RT	428 RT	NP1 RT	NP1 RT	NP1 RT	NP1 RT	428 38C	428 38C	428 38C	428 38C	NP1 38C	NP1 38C	NP1 38C	NP1 38C
12.500000	0.00	0.02			0.01	0.02			0.10	0.08	0.07	0.04	0.06	0.05	0.08	0.04
2.500000	0.00	0.04			0.02	0.03			0.11	0.12	0.10	0.04	0.08	0.07	0.09	0.03
0.500000	0.01	0.04			0.03	0.04			0.19	0.21	0.17	0.18	0.13	0.09	0.16	0.12
0.100000	0.02	0.11			0.05	0.10			0.36	0.29	0.23	0.40	0.21	0.19	0.25	0.26
0.020000	0.10	0.20			0.23	0.24			0.41	0.31	0.34	0.32	0.28	0.22	0.31	0.35
0.010000	0.26	0.32			0.49	0.47			0.52	0.37	0.50	0.48	0.27	0.27	0.35	0.50
0.005000	0.62	0.68			0.79	0.76			0.65	0.52	0.63	0.69	0.41	0.38	0.73	0.65
0.002500	0.99	0.77			1.06	0.90			1.01	0.64	0.98	0.71	0.46	0.53	0.46	0.78
0.001250	1.19	1.09			1.12	1.10			1.10	0.78	1.28	1.03	0.49	0.70	0.53	1.00
0.000625	1.27	1.14			1.17	1.70			1.05	0.86	1.31	1.21	0.51	0.73	0.50	0.97
0.000000	1.20	1.23			1.07	1.70			1.08	0.92	1.31	1.20	0.47	0.75	0.54	0.93
0.000000	1.33	1.28			1.16	1.21			1.21	1.18	1.31	1.26	0.59	0.74	0.50	1.10
