# Supplementary material for: Effects of six pyrimidine analogs on the growth of Tetrahymena thermophila and their implications in pyrimidine metabolism
Source: PLoS One. 2023 Sep 14;18(9):e0284309. doi: 10.1371/journal.pone.0284309 (PMC10501602; doi:10.1371/journal.pone.0284309)
Supplement: S1 File — (ZIP) [file pone.0284309.s005.zip › Rescue Experiment Data - Floxuridine 0.015 mM.txt]

Time (hr)	Uracil	Uracil	Uracil	Uracil	Uridine	Uridine	Uridine	Uridine	Thymine	Thymine	Thymine	Thymine	Thymidine	Thymidine	Thymidine	Thymidine	5-methyluridine	5-methyluridine	5-methyluridine	5-methyluridine	Control	Control	Control	Control
0	0.0878	0.0822	0.0817	0.0870	0.0883	0.0844	0.0820	0.0831	0.0902	0.0848	0.0872	0.0827	0.0873	0.0828	0.0869	0.0867	0.0869	0.0858	0.0861	0.0828	0.0908	0.0828	0.0854	0.0846
2	0.0845	0.0828	0.0821	0.0867	0.0835	0.0840	0.0826	0.0873	0.0876	0.0856	0.0878	0.0875	0.0860	0.0841	0.0873	0.0915	0.0832	0.0848	0.0863	0.0868	0.0876	0.0827	0.0859	0.0881
4	0.0849	0.0830	0.0820	0.0859	0.0850	0.0852	0.0825	0.0839	0.0870	0.0858	0.0868	0.0835	0.0865	0.0839	0.0877	0.0872	0.0843	0.0857	0.0867	0.0835	0.0894	0.0838	0.0863	0.0845
6	0.0862	0.0843	0.0852	0.0862	0.0855	0.0871	0.0841	0.0857	0.0881	0.0855	0.0875	0.0856	0.0870	0.0866	0.0910	0.0881	0.0888	0.0885	0.0875	0.0859	0.0919	0.0851	0.0876	0.0861
8	0.0891	0.0881	0.0888	0.0876	0.0865	0.0870	0.0835	0.0888	0.0889	0.0873	0.0882	0.0871	0.0888	0.0925	0.0962	0.0890	0.0950	0.0878	0.0870	0.0913	0.0942	0.0847	0.0919	0.0873
10	0.0885	0.0900	0.0909	0.0889	0.0876	0.0891	0.0853	0.0966	0.0912	0.0881	0.0879	0.0892	0.0892	0.1051	0.1127	0.0906	0.0987	0.0888	0.0882	0.0966	0.0973	0.0883	0.0924	0.0895
12	0.0911	0.0931	0.0956	0.0906	0.0873	0.0958	0.0867	0.1134	0.0907	0.0907	0.0884	0.0963	0.0907	0.1272	0.1386	0.0981	0.1170	0.0904	0.0897	0.1005	0.1127	0.0930	0.1024	0.0941
14	0.1018	0.1047	0.1085	0.0885	0.0920	0.1052	0.0872	0.1245	0.0974	0.0928	0.0910	0.1001	0.1052	0.1451	0.1575	0.1249	0.1220	0.0900	0.0913	0.1049	0.1304	0.0939	0.1195	0.1098
16	0.1287	0.1171	0.1288	0.0915	0.0946	0.1059	0.0874	0.1383	0.1062	0.0979	0.0927	0.1103	0.1342	0.1646	0.1809	0.1477	0.1506	0.0934	0.0938	0.1218	0.1493	0.1034	0.1311	0.1275
18	0.1576	0.1406	0.1431	0.0988	0.0964	0.1378	0.0938	0.1487	0.1259	0.1072	0.0939	0.1310	0.1609	0.1790	0.1875	0.1555	0.1670	0.0913	0.0984	0.1366	0.1553	0.1432	0.1449	0.1298
20	0.1621	0.1629	0.1612	0.1234	0.1185	0.1558	0.0963	0.1546	0.1377	0.1332	0.0985	0.1485	0.1647	0.1996	0.2035	0.1700	0.1721	0.0931	0.0975	0.1444	0.1731	0.1713	0.1598	0.1424
22	0.1714	0.1905	0.1799	0.1564	0.1529	0.1667	0.1050	0.1745	0.1532	0.1608	0.1110	0.1674	0.1784	0.2145	0.2048	0.1712	0.1868	0.1094	0.1012	0.1625	0.2002	0.1799	0.1718	0.1557
24	0.1976	0.1888	0.1839	0.1690	0.1477	0.1811	0.1157	0.1880	0.1674	0.1756	0.1417	0.1769	0.1959	0.2396	0.2172	0.1863	0.1877	0.1206	0.1107	0.1666	0.2145	0.2023	0.1923	0.1696
26	0.1943	0.2121	0.2140	0.1557	0.1493	0.1816	0.1272	0.1155	0.1796	0.1943	0.1397	0.1836	0.2278	0.2723	0.2587	0.2457	0.1834	0.1332	0.1166	0.1766	0.2156	0.2118	0.2025	0.1779
28	0.1963	0.2253	0.2188	0.1718	0.1548	0.1952	0.1399	0.1445	0.1844	0.1894	0.1365	0.1844	0.2319	0.2553	0.2476	0.2195	0.2135	0.1357	0.1335	0.1897	0.2326	0.2415	0.2021	0.1908
30	0.1977	0.2331	0.2274	0.1849	0.1260	0.1998	0.1319	0.1431	0.1981	0.1979	0.1438	0.1856	0.2442	0.2692	0.2391	0.2371	0.2326	0.1448	0.1396	0.2026	0.2292	0.2027	0.2022	0.1972
32	0.1563	0.2116	0.2139	0.1828	0.1414	0.1276	0.1320	0.1493	0.2020	0.2082	0.1538	0.1947	0.2394	0.2768	0.2565	0.2533	0.2211	0.1461	0.1424	0.2024	0.2417	0.2084	0.2107	0.1984
34	0.2157	0.2371	0.2230	0.2008	0.1556	0.1536	0.1661	0.1683	0.2270	0.2325	0.1672	0.1811	0.2602	0.2936	0.2753	0.2788	0.2182	0.1541	0.1575	0.2211	0.2432	0.1941	0.2258	0.2264
36	0.2370	0.2378	0.2343	0.2099	0.1738	0.2051	0.1989	0.1991	0.2294	0.2084	0.1724	0.1846	0.2771	0.3216	0.2723	0.3083	0.2211	0.1663	0.1589	0.2026	0.2725	0.2144	0.2487	0.2158
38	0.2403	0.1907	0.1824	0.2424	0.1629	0.1937	0.2081	0.1959	0.2379	0.2254	0.1786	0.1976	0.3105	0.3262	0.3168	0.3095	0.2196	0.1763	0.1634	0.2117	0.2926	0.2222	0.2445	0.2177
40	0.2571	0.1975	0.2247	0.2371	0.1873	0.2065	0.2066	0.2321	0.2508	0.2211	0.1895	0.2184	0.3076	0.3497	0.3351	0.3304	0.2306	0.1826	0.1883	0.2107	0.2875	0.2764	0.2449	0.2365
42	0.2392	0.2529	0.2260	0.2906	0.1825	0.2152	0.2122	0.2281	0.2447	0.2261	0.1659	0.2247	0.3185	0.3262	0.3336	0.3538	0.2591	0.1752	0.1818	0.2212	0.3110	0.2487	0.2631	0.2340
44	0.2869	0.3004	0.1962	0.2567	0.1796	0.2395	0.2191	0.2290	0.2716	0.2332	0.2035	0.2517	0.3540	0.3725	0.3521	0.4003	0.2706	0.1859	0.1904	0.2269	0.3097	0.2898	0.2843	0.2488
46	0.3074	0.2820	0.2603	0.2657	0.1989	0.2332	0.2201	0.2412	0.2684	0.2538	0.2113	0.2614	0.3620	0.3993	0.3696	0.3812	0.2685	0.2201	0.1960	0.2403	0.2626	0.2291	0.3040	0.3147
48	0.2682	0.2573	0.2646	0.2936	0.2321	0.2591	0.2372	0.2579	0.2849	0.2719	0.2384	0.2858	0.3698	0.3806	0.3628	0.4259	0.2771	0.2086	0.2189	0.2882	0.2632	0.2214	0.2939	0.2627
