# Supplementary material for: Effects of six pyrimidine analogs on the growth of Tetrahymena thermophila and their implications in pyrimidine metabolism
Source: PLoS One. 2023 Sep 14;18(9):e0284309. doi: 10.1371/journal.pone.0284309 (PMC10501602; doi:10.1371/journal.pone.0284309)
Supplement: S1 File — (ZIP) [file pone.0284309.s005.zip › Rescue Experiment Data - 5FU 0.05 mM.txt]

Time (hr)	Uracil	Uracil	Uracil	Uracil	Uridine	Uridine	Uridine	Uridine	Thymine	Thymine	Thymine	Thymine	Thymidine	Thymidine	Thymidine	Thymidine	5-methyluridine	5-methyluridine	5-methyluridine	5-methyluridine	Control	Control	Control	Control
0	0.0831	0.0829	0.0834	0.0825	0.0847	0.0825	0.0842	0.0839	0.0854	0.0830	0.0826	0.0828	0.0833	0.0832	0.0833	0.0846	0.0857	0.0843	0.0885	0.0888	0.0828	0.0815	0.0825	0.0828
2	0.0826	0.0837	0.0836	0.0834	0.0841	0.0831	0.0840	0.0845	0.0858	0.0832	0.0813	0.0823	0.0854	0.0838	0.0841	0.0834	0.0872	0.0890	0.0898	0.0896	0.0832	0.0824	0.0831	0.0838
4	0.0847	0.0834	0.0839	0.0825	0.0840	0.0845	0.0840	0.0829	0.0849	0.0845	0.0834	0.0831	0.0847	0.0834	0.0836	0.0839	0.0891	0.0852	0.0917	0.0891	0.0829	0.0828	0.0824	0.0855
6	0.0853	0.0856	0.0848	0.0833	0.0841	0.0845	0.0837	0.0837	0.0864	0.0860	0.0828	0.0841	0.0858	0.0855	0.0841	0.0841	0.0867	0.0865	0.0903	0.0893	0.0837	0.0825	0.0840	0.0857
8	0.0871	0.0893	0.0882	0.0868	0.0847	0.0837	0.0844	0.0850	0.0876	0.0861	0.0851	0.0852	0.0855	0.0866	0.0851	0.0862	0.0856	0.0864	0.0902	0.0895	0.0840	0.0836	0.0855	0.0850
10	0.0979	0.1062	0.0970	0.0964	0.0847	0.0873	0.0844	0.0842	0.0921	0.0907	0.0881	0.0894	0.0874	0.0886	0.0842	0.0860	0.0872	0.0861	0.0892	0.0891	0.0841	0.0837	0.0860	0.0855
12	0.1028	0.1614	0.1459	0.1491	0.0863	0.0873	0.0862	0.0850	0.0988	0.0958	0.0956	0.0951	0.0861	0.0885	0.0869	0.0858	0.0869	0.0851	0.0903	0.0899	0.0841	0.0844	0.0852	0.0874
14	0.1290	0.2411	0.2028	0.1729	0.0845	0.0920	0.0851	0.0915	0.1033	0.1150	0.1131	0.1181	0.0880	0.0888	0.0885	0.0884	0.0883	0.0875	0.0893	0.0923	0.0840	0.0861	0.0876	0.0869
16	0.1547	0.2655	0.2287	0.2073	0.0852	0.0872	0.0860	0.0862	0.1015	0.1438	0.1402	0.1427	0.0880	0.0898	0.0902	0.0894	0.1083	0.0903	0.0928	0.0973	0.0853	0.0869	0.0900	0.0904
18	0.2480	0.2926	0.2669	0.2421	0.0862	0.0877	0.0851	0.0871	0.0961	0.1673	0.1698	0.1655	0.0904	0.0913	0.0899	0.0903	0.1043	0.0873	0.0929	0.0902	0.0857	0.0885	0.0934	0.0933
20	0.3129	0.3365	0.2961	0.2843	0.0853	0.0877	0.0892	0.0891	0.0980	0.2133	0.1858	0.1762	0.0889	0.0929	0.0920	0.0927	0.1015	0.0889	0.0912	0.0920	0.0874	0.0872	0.0873	0.0912
22	0.2787	0.2671	0.2737	0.2354	0.0863	0.0906	0.0903	0.0865	0.1156	0.2188	0.1926	0.1878	0.0890	0.0924	0.0978	0.0923	0.1063	0.0874	0.0921	0.0930	0.0895	0.0864	0.0843	0.0967
24	0.2934	0.2337	0.2662	0.2774	0.0850	0.0915	0.0918	0.0900	0.1598	0.2295	0.1978	0.1927	0.0902	0.1046	0.0927	0.0953	0.1130	0.0912	0.0946	0.0897	0.0905	0.0849	0.0886	0.0977
26	0.2391	0.2124	0.2391	0.2552	0.0856	0.0932	0.0928	0.0873	0.1634	0.2591	0.2148	0.2115	0.0967	0.1011	0.1095	0.1017	0.1138	0.0907	0.0944	0.0911	0.0969	0.0864	0.0879	0.0931
28	0.2647	0.1837	0.2249	0.2464	0.0866	0.0957	0.0985	0.0931	0.1689	0.2605	0.2143	0.2184	0.1094	0.1113	0.1077	0.1108	0.1199	0.0923	0.0923	0.0918	0.1000	0.0868	0.0879	0.0894
30	0.3002	0.2124	0.2260	0.2483	0.0884	0.0962	0.1007	0.0915	0.1697	0.2469	0.2350	0.2264	0.1084	0.1080	0.1163	0.1149	0.1202	0.0924	0.0941	0.0929	0.0988	0.0874	0.0887	0.0929
32	0.3211	0.2251	0.2263	0.2337	0.0921	0.1015	0.0995	0.0942	0.1712	0.2408	0.2228	0.2340	0.1052	0.1088	0.1146	0.1215	0.1204	0.0923	0.0937	0.0914	0.1061	0.0838	0.0931	0.0928
34	0.3676	0.2364	0.2386	0.2400	0.0945	0.1064	0.0996	0.0896	0.1671	0.2626	0.2413	0.2392	0.1066	0.1073	0.1085	0.1171	0.1226	0.0922	0.0939	0.0958	0.1079	0.0840	0.0975	0.1024
36	0.3846	0.2396	0.2553	0.2448	0.0981	0.1080	0.0954	0.0920	0.1631	0.2126	0.2342	0.2258	0.1080	0.1141	0.1177	0.1159	0.1208	0.0918	0.0984	0.0991	0.1129	0.0843	0.0985	0.1023
38	0.3895	0.2579	0.2569	0.2597	0.1017	0.1155	0.0992	0.0918	0.1742	0.2653	0.2414	0.2186	0.1131	0.1053	0.1095	0.1251	0.1239	0.0882	0.0987	0.0999	0.1165	0.0874	0.1060	0.1042
40	0.4078	0.2648	0.2810	0.2653	0.1060	0.1232	0.0974	0.0923	0.1833	0.1729	0.2093	0.2136	0.1165	0.1057	0.1281	0.1238	0.1256	0.0928	0.1003	0.0983	0.1216	0.0886	0.1047	0.1083
42	0.4300	0.2830	0.2942	0.2857	0.1110	0.1289	0.0993	0.0936	0.2008	0.2384	0.2262	0.2108	0.1199	0.1095	0.1303	0.1250	0.1204	0.0937	0.1013	0.1005	0.1216	0.0920	0.1086	0.1066
44	0.4415	0.3062	0.2932	0.2946	0.1239	0.1408	0.0986	0.0943	0.2254	0.2150	0.2177	0.2111	0.1291	0.1082	0.1144	0.1260	0.1057	0.0918	0.1044	0.1001	0.1269	0.1010	0.1136	0.1169
46	0.4737	0.3273	0.3027	0.3009	0.1261	0.1526	0.1028	0.0942	0.2530	0.2239	0.2317	0.2047	0.1352	0.1032	0.1218	0.1200	0.1032	0.0901	0.1013	0.1004	0.1255	0.0974	0.1197	0.1150
48	0.5084	0.3120	0.3251	0.3239	0.1341	0.1654	0.1111	0.0976	0.2450	0.2137	0.2402	0.2540	0.1363	0.1030	0.1182	0.1227	0.1013	0.0903	0.1002	0.0969	0.1235	0.1047	0.1234	0.1196
