# Supplementary material for: Effects of six pyrimidine analogs on the growth of Tetrahymena thermophila and their implications in pyrimidine metabolism
Source: PLoS One. 2023 Sep 14;18(9):e0284309. doi: 10.1371/journal.pone.0284309 (PMC10501602; doi:10.1371/journal.pone.0284309)
Supplement: S1 File — (ZIP) [file pone.0284309.s005.zip › Rescue Experiment Data - 5-Fluorouridine 0.005 mM.txt]

Time	Uracil	Uracil	Uracil	Uracil	Uridine	Uridine	Uridine	Uridine	Thymine	Thymine	Thymine	Thymine	Thymidine	Thymidine	Thymidine	Thymidine	5-methyluridine	5-methyluridine	5-methyluridine	5-methyluridine	Control	Control	Control	Control
0	0.0887	0.0930	0.0904	0.0922	0.0898	0.0900	0.0913	0.0916	0.0981	0.0969	0.0928	0.0882	0.0942	0.0930	0.0963	0.0938	0.0945	0.0919	0.0935	0.0867	0.0884	0.0931	0.0972	0.0932
2	0.0859	0.0825	0.0864	0.0899	0.0863	0.0859	0.0877	0.0867	0.0896	0.0893	0.0878	0.0839	0.0896	0.0885	0.0914	0.0917	0.0895	0.0857	0.0895	0.0880	0.0891	0.0903	0.0958	0.0891
4	0.0859	0.0830	0.0891	0.0923	0.0929	0.0907	0.0962	0.0897	0.0896	0.0902	0.0932	0.0878	0.0928	0.1008	0.0936	0.1041	0.0932	0.0884	0.0946	0.0938	0.0916	0.1012	0.1098	0.0937
6	0.0862	0.0855	0.0889	0.0956	0.1285	0.1139	0.1303	0.1045	0.0907	0.0918	0.1012	0.0942	0.1021	0.1286	0.0971	0.1222	0.0950	0.0925	0.1065	0.1037	0.0955	0.1176	0.1186	0.1147
8	0.0876	0.0900	0.0925	0.1001	0.1590	0.1540	0.1571	0.1378	0.0912	0.0985	0.1225	0.1087	0.1461	0.1486	0.1351	0.1441	0.1110	0.1092	0.1304	0.1260	0.0977	0.1465	0.1331	0.1429
10	0.0878	0.0970	0.0958	0.1020	0.1842	0.1715	0.1700	0.1628	0.0921	0.1488	0.1436	0.1289	0.1535	0.1797	0.1674	0.1697	0.1443	0.1441	0.1529	0.1489	0.1244	0.1759	0.1561	0.1555
12	0.0888	0.1144	0.1209	0.1065	0.2063	0.1885	0.1928	0.1792	0.0938	0.1538	0.1680	0.1481	0.1580	0.2006	0.1897	0.1851	0.1678	0.1568	0.1738	0.1646	0.1443	0.1978	0.1704	0.1772
14	0.0911	0.1280	0.1370	0.1208	0.2255	0.1965	0.1939	0.1875	0.1035	0.1702	0.1840	0.1635	0.1606	0.2266	0.1947	0.2009	0.1959	0.1706	0.1831	0.1827	0.1661	0.2269	0.1857	0.1939
16	0.0923	0.1513	0.1383	0.1301	0.2376	0.2235	0.2021	0.1933	0.1342	0.1836	0.1940	0.1859	0.1854	0.2502	0.1997	0.2268	0.2082	0.1877	0.1863	0.1784	0.1840	0.2492	0.2023	0.2086
18	0.0975	0.1742	0.1490	0.1488	0.2408	0.2339	0.2126	0.2145	0.1595	0.2012	0.2175	0.1945	0.2171	0.2603	0.1885	0.2314	0.2074	0.2140	0.1927	0.1965	0.2006	0.2700	0.2403	0.2339
20	0.0997	0.1942	0.1664	0.1675	0.2405	0.2130	0.1899	0.1956	0.1717	0.1982	0.2214	0.1866	0.2558	0.2485	0.2137	0.2469	0.1848	0.2288	0.1966	0.2497	0.2317	0.2990	0.2797	0.2702
22	0.1137	0.1927	0.1705	0.1889	0.2250	0.2003	0.2050	0.2114	0.1810	0.2262	0.2204	0.1957	0.2314	0.2559	0.2313	0.2564	0.2214	0.2821	0.2716	0.2762	0.2527	0.3128	0.3108	0.2626
24	0.1202	0.2111	0.2087	0.2144	0.2445	0.2169	0.2280	0.2109	0.2156	0.2228	0.2517	0.2530	0.2431	0.2603	0.2311	0.2747	0.2402	0.2678	0.2511	0.2597	0.2963	0.2659	0.3575	0.2509
26	0.1452	0.2153	0.2031	0.2267	0.2672	0.2294	0.2489	0.2496	0.2159	0.2468	0.2382	0.2399	0.2557	0.2706	0.2620	0.2929	0.2411	0.2683	0.2669	0.2786	0.2770	0.2796	0.3423	0.2798
28	0.1591	0.2085	0.2124	0.2482	0.3161	0.2463	0.2583	0.2575	0.2280	0.2550	0.2554	0.2393	0.2688	0.2810	0.2651	0.3353	0.2592	0.2692	0.2686	0.2956	0.2971	0.2570	0.3595	0.2899
30	0.1768	0.2394	0.2338	0.2793	0.3218	0.2615	0.2702	0.2996	0.2449	0.2508	0.2741	0.2497	0.2918	0.3226	0.3177	0.3433	0.2851	0.2852	0.3166	0.3037	0.3189	0.2517	0.3724	0.2885
32	0.1979	0.2596	0.2367	0.2798	0.3501	0.2768	0.3044	0.3288	0.2520	0.2766	0.2560	0.2690	0.3053	0.3117	0.3610	0.4075	0.3120	0.3093	0.3333	0.3473	0.3375	0.2724	0.4148	0.3403
34	0.2375	0.2627	0.2516	0.3046	0.3293	0.3041	0.3307	0.3757	0.2806	0.2816	0.2669	0.2762	0.3145	0.3353	0.3591	0.4144	0.3340	0.3230	0.3389	0.3407	0.3173	0.2782	0.4719	0.3665
36	0.2342	0.2683	0.3098	0.3195	0.3287	0.3303	0.3493	0.3658	0.2855	0.2920	0.2740	0.2875	0.3220	0.3517	0.3738	0.4297	0.3110	0.3337	0.3483	0.3690	0.3925	0.3277	0.5102	0.3809
38	0.2491	0.2743	0.2908	0.3615	0.3173	0.3156	0.3493	0.3922	0.2983	0.3175	0.2638	0.3218	0.3114	0.3593	0.3947	0.4372	0.3155	0.3435	0.3778	0.3833	0.3851	0.3309	0.4813	0.3495
40	0.2545	0.3091	0.3030	0.3897	0.3453	0.3320	0.3627	0.4268	0.3359	0.3214	0.2925	0.3767	0.3289	0.3434	0.3753	0.4591	0.3481	0.3573	0.3957	0.3887	0.4036	0.3116	0.5222	0.3539
42	0.2759	0.3436	0.3215	0.4017	0.3383	0.3534	0.3949	0.4358	0.3281	0.3020	0.3201	0.3474	0.3246	0.3597	0.3513	0.4576	0.3354	0.3725	0.3914	0.4408	0.3909	0.2731	0.5732	0.4278
44	0.3123	0.3226	0.3051	0.4210	0.3533	0.3697	0.3979	0.4546	0.3477	0.3041	0.3241	0.3391	0.3314	0.3526	0.3675	0.4768	0.3350	0.3828	0.3746	0.4146	0.4340	0.3302	0.5464	0.5161
46	0.3237	0.3414	0.3093	0.4382	0.3825	0.3731	0.4069	0.4331	0.3547	0.3192	0.3263	0.3708	0.3612	0.3471	0.3851	0.4924	0.3729	0.4045	0.3886	0.4554	0.4793	0.3504	0.5219	0.5690
48	0.3589	0.3109	0.2848	0.4721	0.3782	0.3726	0.4364	0.4408	0.3649	0.3004	0.3199	0.3747	0.3453	0.3791	0.3573	0.4916	0.3680	0.3843	0.3893	0.4662	0.5335	0.3354	0.6066	0.4792
50	0.3897	0.3308	0.2871	0.4852	0.4160	0.4323	0.4736	0.5083	0.3829	0.3155	0.2905	0.3838	0.3771	0.3881	0.3641	0.5263	0.3802	0.4036	0.3724	0.4661	0.5350	0.3572	0.5499	0.4947
52	0.3885	0.2526	0.3070	0.5479	0.4579	0.4762	0.5132	0.6243	0.3817	0.3067	0.2652	0.3672	0.2974	0.3127	0.3795	0.5868	0.3719	0.4114	0.3964	0.4869	0.6012	0.4397	0.6099	0.5097
54	0.4010	0.2852	0.3197	0.5912	0.4891	0.4907	0.5364	0.6210	0.3894	0.3105	0.2740	0.3959	0.3399	0.3365	0.3651	0.5748	0.3325	0.4122	0.3734	0.4686	0.6505	0.4549	0.5354	0.5321
56	0.4127	0.2857	0.3245	0.5776	0.4941	0.5075	0.5513	0.6243	0.3914	0.3198	0.2777	0.4061	0.3335	0.3588	0.3898	0.4949	0.3343	0.4187	0.4125	0.5468	0.6938	0.5055	0.5578	0.5297
58	0.4279	0.3081	0.3654	0.5881	0.5536	0.5699	0.5840	0.6136	0.3668	0.3149	0.3063	0.3819	0.3722	0.3756	0.4107	0.4606	0.3646	0.4338	0.4240	0.5083	0.6478	0.5512	0.5316	0.5435
60	0.4628	0.3320	0.4063	0.6165	0.5489	0.6074	0.5871	0.5869	0.3862	0.3193	0.3041	0.4197	0.3801	0.3699	0.4123	0.4735	0.3774	0.4717	0.4787	0.5412	0.6340	0.5135	0.5841	0.5665
62	0.4642	0.3436	0.4342	0.6015	0.5862	0.5866	0.5911	0.5884	0.3824	0.3283	0.3410	0.3951	0.3823	0.3932	0.4334	0.4374	0.4312	0.4754	0.4787	0.5824	0.6735	0.5471	0.6350	0.5409
64	0.5315	0.3572	0.4185	0.6051	0.5896	0.6304	0.6250	0.5952	0.3977	0.3570	0.3437	0.4141	0.4032	0.4006	0.4670	0.4989	0.4021	0.4937	0.4482	0.5509	0.6679	0.5907	0.6675	0.5403
66	0.5671	0.3931	0.4873	0.5677	0.5857	0.6030	0.6226	0.6280	0.3594	0.3759	0.3680	0.4262	0.4269	0.4171	0.4788	0.5147	0.4505	0.5287	0.4772	0.5168	0.6783	0.5930	0.6057	0.5707
68	0.5684	0.4245	0.5095	0.5215	0.5938	0.6031	0.6404	0.6461	0.3833	0.3850	0.3861	0.4329	0.4498	0.4371	0.4412	0.5185	0.4407	0.5000	0.5136	0.5243	0.6863	0.6103	0.5954	0.5901
70	0.5285	0.4304	0.4993	0.5178	0.5469	0.6065	0.6238	0.6200	0.3943	0.3721	0.3764	0.4565	0.4407	0.4345	0.5018	0.5967	0.4554	0.5034	0.4678	0.4735	0.6787	0.5269	0.6345	0.5603
72	0.5484	0.4399	0.5577	0.5039	0.5584	0.6291	0.6081	0.6562	0.4179	0.4137	0.4045	0.4883	0.4540	0.4622	0.5072	0.5798	0.4321	0.5065	0.5066	0.5532	0.6841	0.5896	0.6036	0.6216
