# Supplementary material for: Effects of six pyrimidine analogs on the growth of Tetrahymena thermophila and their implications in pyrimidine metabolism
Source: PLoS One. 2023 Sep 14;18(9):e0284309. doi: 10.1371/journal.pone.0284309 (PMC10501602; doi:10.1371/journal.pone.0284309)
Supplement: S1 File — (ZIP) [file pone.0284309.s005.zip › Rescue Experiment Data - Floxuridine 0.4 mM.txt]

Time (hr)	Uracil	Uracil	Uracil	Uracil	Uridine	Uridine	Uridine	Uridine	Thymine	Thymine	Thymine	Thymine	Thymidine	Thymidine	Thymidine	Thymidine	5-methyluridine	5-methyluridine	5-methyluridine	5-methyluridine	Control	Control	Control	Control
0	0.0892	0.0857	0.0822	0.0841	0.0866	0.0819	0.0830	0.0836	0.0850	0.0821	0.0835	0.0852	0.0851	0.0841	0.0847	0.0839	0.0840	0.0832	0.0833	0.0849	0.0852	0.0844	0.0831	0.0929
2	0.0910	0.0839	0.0832	0.0817	0.0874	0.0814	0.0828	0.0835	0.0874	0.0825	0.0834	0.0860	0.0860	0.0839	0.0844	0.0875	0.0856	0.0838	0.0845	0.0832	0.0869	0.0840	0.0881	0.0939
4	0.0907	0.0837	0.0829	0.0828	0.0885	0.0835	0.0836	0.0826	0.0875	0.0837	0.0852	0.0855	0.0855	0.0854	0.0847	0.0877	0.0861	0.0846	0.0843	0.0854	0.0855	0.0822	0.0864	0.0888
6	0.0963	0.0844	0.0822	0.0832	0.0877	0.0846	0.0840	0.0847	0.0899	0.0845	0.0842	0.0860	0.0865	0.0858	0.0852	0.0893	0.0857	0.0870	0.0841	0.0863	0.0876	0.0847	0.0870	0.0896
8	0.1041	0.0862	0.0835	0.0852	0.0911	0.0870	0.0862	0.0866	0.0894	0.0851	0.0844	0.0865	0.0863	0.0875	0.0866	0.0886	0.0856	0.0873	0.0858	0.0890	0.0873	0.0849	0.0866	0.0901
10	0.0994	0.0846	0.0868	0.0846	0.0902	0.0885	0.0900	0.0878	0.0892	0.0852	0.0864	0.0870	0.0867	0.0875	0.0870	0.0881	0.0874	0.0876	0.0860	0.0900	0.0887	0.0859	0.0885	0.0927
12	0.1010	0.0853	0.0880	0.0847	0.0919	0.0889	0.0895	0.0937	0.0898	0.0858	0.0864	0.0891	0.0881	0.0882	0.0875	0.0882	0.0888	0.0900	0.0876	0.0911	0.0881	0.0877	0.0898	0.0892
14	0.0918	0.0864	0.0879	0.0866	0.0939	0.0952	0.0912	0.0960	0.0910	0.0891	0.0881	0.0897	0.0871	0.0892	0.0902	0.0904	0.0898	0.0896	0.0866	0.0929	0.0898	0.0886	0.0884	0.0911
16	0.0960	0.0874	0.0915	0.0860	0.0969	0.0964	0.0969	0.1161	0.0907	0.0905	0.0893	0.0925	0.0895	0.0911	0.0954	0.0897	0.0868	0.0899	0.0895	0.0953	0.0904	0.0879	0.0887	0.0915
18	0.0935	0.0874	0.0902	0.0890	0.1020	0.0997	0.1008	0.1360	0.0905	0.0877	0.0895	0.0896	0.0887	0.0922	0.0954	0.0915	0.0901	0.0889	0.0944	0.0979	0.0903	0.0910	0.0896	0.0913
20	0.0951	0.0882	0.0909	0.0869	0.0966	0.1029	0.1078	0.1444	0.0907	0.0902	0.0939	0.0940	0.0893	0.0946	0.1014	0.0939	0.0879	0.0961	0.0956	0.1069	0.0902	0.0910	0.0883	0.0933
22	0.0955	0.0874	0.0930	0.0966	0.1057	0.1067	0.1207	0.1687	0.0900	0.0924	0.0960	0.0994	0.0892	0.0990	0.1044	0.0977	0.0888	0.0984	0.0977	0.1300	0.0909	0.1002	0.0896	0.0928
24	0.0945	0.0887	0.0890	0.0929	0.1028	0.1085	0.1230	0.1808	0.0893	0.0922	0.0968	0.1044	0.0906	0.1014	0.1107	0.1010	0.0898	0.0988	0.1024	0.1491	0.0914	0.0953	0.0924	0.0937
26	0.0942	0.0869	0.0885	0.0880	0.1027	0.1053	0.1062	0.1746	0.0873	0.0918	0.0947	0.1037	0.0899	0.0946	0.1099	0.0984	0.0877	0.1004	0.1060	0.1623	0.0878	0.0933	0.0938	0.0924
28	0.0938	0.0873	0.0881	0.0948	0.1031	0.1072	0.1212	0.1687	0.0893	0.0904	0.0967	0.1121	0.0902	0.0944	0.1111	0.1059	0.0892	0.1016	0.1068	0.1652	0.0912	0.0966	0.0944	0.0941
30	0.0914	0.0856	0.0868	0.0942	0.1007	0.1078	0.1199	0.1716	0.0904	0.0909	0.0966	0.1143	0.0923	0.1003	0.1313	0.1111	0.0881	0.1039	0.1072	0.1730	0.0914	0.0963	0.1014	0.0950
32	0.0950	0.0851	0.0870	0.0923	0.1024	0.1012	0.1156	0.1755	0.0910	0.0904	0.1001	0.1100	0.0909	0.1032	0.1314	0.1164	0.0882	0.1026	0.1095	0.1623	0.0898	0.0942	0.0982	0.0959
34	0.0909	0.0851	0.0847	0.0989	0.1082	0.1075	0.1247	0.1967	0.0911	0.0906	0.1009	0.1164	0.0917	0.0999	0.1500	0.1223	0.0900	0.0999	0.1174	0.1665	0.0902	0.0974	0.1015	0.0968
36	0.0914	0.0842	0.0853	0.0916	0.1014	0.1090	0.1342	0.1843	0.0909	0.0908	0.0973	0.1184	0.0945	0.1048	0.1649	0.1378	0.0894	0.1062	0.1163	0.1686	0.0918	0.1005	0.1015	0.0954
38	0.0934	0.0837	0.0860	0.0911	0.1036	0.1017	0.1342	0.1845	0.0907	0.0916	0.0976	0.1203	0.0923	0.1051	0.1547	0.1491	0.0901	0.1028	0.1140	0.1699	0.0908	0.0973	0.1049	0.0958
40	0.0880	0.0847	0.0848	0.0893	0.1091	0.1030	0.1252	0.1675	0.0915	0.0914	0.0977	0.1238	0.0939	0.1055	0.1537	0.1494	0.0899	0.1015	0.1106	0.1714	0.0904	0.0965	0.1040	0.0964
42	0.0908	0.0850	0.0842	0.0891	0.1093	0.1064	0.1188	0.1783	0.0933	0.0903	0.0958	0.1112	0.0943	0.1057	0.1563	0.1429	0.0890	0.1111	0.1138	0.1684	0.0893	0.0958	0.1088	0.0942
44	0.0923	0.0840	0.0844	0.0877	0.1067	0.1095	0.1111	0.1642	0.0926	0.0923	0.0975	0.1166	0.0959	0.1109	0.1691	0.1392	0.0893	0.1063	0.1151	0.1626	0.0885	0.0950	0.1071	0.0936
46	0.0895	0.0848	0.0837	0.0895	0.1125	0.1048	0.1156	0.1894	0.0938	0.0932	0.0961	0.1146	0.0982	0.1106	0.1551	0.1554	0.0902	0.1061	0.1163	0.1637	0.0896	0.0960	0.1078	0.0977
48	0.0935	0.0835	0.0846	0.0857	0.1195	0.1162	0.1328	0.1697	0.0938	0.0933	0.0965	0.1135	0.0970	0.1359	0.1748	0.1457	0.0898	0.0978	0.1212	0.1690	0.0888	0.0954	0.1047	0.0950
