# Supplementary material for: Effects of six pyrimidine analogs on the growth of Tetrahymena thermophila and their implications in pyrimidine metabolism
Source: PLoS One. 2023 Sep 14;18(9):e0284309. doi: 10.1371/journal.pone.0284309 (PMC10501602; doi:10.1371/journal.pone.0284309)
Supplement: S1 File — (ZIP) [file pone.0284309.s005.zip › Rescue Experiment Data - Paromomycin 10 ug_mL.txt]

Time (hrs)	Uracil	Uracil	Uridine	Uridine	Thymine	Thymine	Thymidine	Thymidine	5-methyluridine	5-methyluridine	Control	Control
0	0.131	0.161	0.165	0.184	0.130	0.185	0.135	0.183	0.144	0.178	0.135	0.172
2	0.109	0.105	0.121	0.108	0.113	0.117	0.117	0.112	0.113	0.107	0.107	0.107
4	0.119	0.107	0.128	0.115	0.118	0.111	0.119	0.112	0.121	0.111	0.117	0.110
6	0.119	0.114	0.128	0.121	0.119	0.115	0.123	0.117	0.121	0.112	0.117	0.114
8	0.117	0.116	0.128	0.122	0.121	0.116	0.125	0.120	0.120	0.114	0.119	0.114
10	0.115	0.115	0.130	0.120	0.119	0.117	0.127	0.118	0.118	0.115	0.116	0.117
12	0.114	0.115	0.128	0.123	0.119	0.118	0.124	0.121	0.120	0.116	0.119	0.116
14	0.114	0.112	0.126	0.121	0.116	0.117	0.125	0.119	0.117	0.116	0.117	0.116
16	0.110	0.110	0.123	0.126	0.114	0.117	0.121	0.122	0.115	0.117	0.112	0.115
18	0.112	0.111	0.121	0.118	0.113	0.115	0.117	0.119	0.113	0.116	0.112	0.119
20	0.109	0.111	0.121	0.121	0.113	0.118	0.116	0.119	0.112	0.114	0.113	0.117
22	0.106	0.107	0.118	0.121	0.112	0.115	0.116	0.116	0.113	0.113	0.112	0.117
24	0.107	0.108	0.115	0.120	0.113	0.114	0.114	0.118	0.112	0.108	0.110	0.114
26	0.109	0.106	0.115	0.121	0.110	0.111	0.113	0.118	0.110	0.111	0.110	0.113
28	0.106	0.106	0.115	0.117	0.108	0.113	0.112	0.115	0.110	0.110	0.110	0.115
30	0.106	0.107	0.115	0.118	0.109	0.114	0.111	0.116	0.107	0.110	0.107	0.111
32	0.107	0.103	0.112	0.117	0.108	0.112	0.110	0.116	0.109	0.110	0.105	0.113
34	0.106	0.104	0.111	0.116	0.107	0.112	0.109	0.112	0.105	0.109	0.108	0.112
36	0.105	0.105	0.112	0.116	0.107	0.110	0.109	0.116	0.108	0.108	0.115	0.111
38	0.106	0.102	0.112	0.116	0.108	0.111	0.108	0.111	0.107	0.109	0.110	0.110
40	0.105	0.104	0.110	0.116	0.108	0.111	0.108	0.113	0.105	0.107	0.106	0.110
42	0.105	0.102	0.110	0.116	0.105	0.112	0.108	0.115	0.104	0.108	0.108	0.110
44	0.104	0.101	0.110	0.117	0.107	0.111	0.107	0.115	0.106	0.107	0.104	0.114
46	0.107	0.104	0.108	0.115	0.108	0.112	0.107	0.113	0.105	0.111	0.105	0.114
48	0.105	0.100	0.110	0.116	0.105	0.109	0.107	0.114	0.105	0.111	0.106	0.112
