# Supplementary material for: Effects of six pyrimidine analogs on the growth of Tetrahymena thermophila and their implications in pyrimidine metabolism
Source: PLoS One. 2023 Sep 14;18(9):e0284309. doi: 10.1371/journal.pone.0284309 (PMC10501602; doi:10.1371/journal.pone.0284309)
Supplement: S1 File — (ZIP) [file pone.0284309.s005.zip › Rescue Experiment Data - Floxuridine 0.08 mM.txt]

Time (hr)	Uracil	Uracil	Uracil	Uracil	Uridine	Uridine	Uridine	Uridine	Thymine	Thymine	Thymine	Thymine	Thymidine	Thymidine	Thymidine	Thymidine	5-methyluridine	5-methyluridine	5-methyluridine	5-methyluridine	Control	Control	Control	Control
0	0.085500	0.086100	0.085200	0.084500	0.082900	0.086300	0.084700	0.084500	0.082000	0.086500	0.083700	0.083600	0.082500	0.086200	0.084100	0.085200	0.084000	0.085200	0.084400	0.083300	0.086100	0.082800	0.084300	0.084200
2	0.087900	0.084000	0.084700	0.083200	0.083200	0.088000	0.082200	0.083800	0.085100	0.084000	0.083400	0.084200	0.085700	0.083800	0.083800	0.085300	0.087200	0.085000	0.083000	0.082300	0.087600	0.085800	0.086100	0.084200
4	0.088800	0.086100	0.090000	0.084800	0.084100	0.084100	0.083600	0.084700	0.086600	0.084600	0.083800	0.087100	0.087000	0.084900	0.086100	0.089100	0.089900	0.084600	0.082500	0.086300	0.089500	0.088200	0.087000	0.085300
6	0.090800	0.087500	0.092900	0.084500	0.085800	0.085300	0.084900	0.085300	0.086000	0.085600	0.084100	0.088900	0.091100	0.086200	0.087300	0.096300	0.093800	0.087400	0.084700	0.088800	0.088800	0.089500	0.088800	0.086600
8	0.091500	0.090100	0.092200	0.092100	0.087100	0.087500	0.083600	0.086900	0.091200	0.088200	0.087300	0.089700	0.095300	0.088600	0.090500	0.107100	0.094700	0.086300	0.085400	0.092700	0.089000	0.089900	0.092100	0.091100
10	0.090800	0.089100	0.089600	0.099700	0.087100	0.088900	0.086000	0.089800	0.090500	0.090200	0.087200	0.094400	0.098000	0.091800	0.093600	0.119200	0.098400	0.092000	0.086600	0.095800	0.089100	0.093600	0.098100	0.091100
12	0.091800	0.093700	0.086900	0.098300	0.089800	0.093900	0.087200	0.090300	0.089300	0.091800	0.087900	0.099900	0.102400	0.096400	0.096800	0.140100	0.100600	0.092500	0.086600	0.104700	0.090300	0.096700	0.099900	0.099700
14	0.092700	0.097300	0.089200	0.102400	0.090700	0.094500	0.092600	0.100500	0.092800	0.094200	0.089300	0.103200	0.104100	0.102500	0.105300	0.156900	0.098800	0.094500	0.088900	0.111800	0.090100	0.103900	0.103800	0.104200
16	0.092100	0.099400	0.089500	0.120800	0.093600	0.103600	0.095300	0.108500	0.092300	0.098500	0.091400	0.104100	0.108600	0.111600	0.116800	0.165600	0.098200	0.096900	0.088700	0.126700	0.100200	0.104700	0.110100	0.113100
18	0.091500	0.104100	0.095200	0.134100	0.095100	0.110100	0.106300	0.101900	0.092100	0.099100	0.095600	0.128100	0.122900	0.121400	0.134300	0.172900	0.103800	0.102100	0.090900	0.137600	0.113100	0.105000	0.114900	0.125800
20	0.094400	0.108100	0.093300	0.175600	0.105000	0.124400	0.113800	0.110200	0.093600	0.102000	0.099900	0.134900	0.149600	0.138400	0.161700	0.189900	0.100300	0.100000	0.093400	0.165400	0.126800	0.113500	0.131800	0.144100
22	0.094400	0.118800	0.101600	0.196500	0.104300	0.142200	0.132200	0.120000	0.095700	0.106900	0.105200	0.163800	0.189200	0.192900	0.172100	0.203700	0.101100	0.107800	0.097200	0.176200	0.144200	0.116600	0.135300	0.161400
24	0.094300	0.116900	0.100800	0.186600	0.109600	0.162300	0.155900	0.146200	0.098800	0.118900	0.109000	0.163400	0.208300	0.211000	0.190000	0.233700	0.103700	0.110100	0.099200	0.192700	0.153100	0.122500	0.137800	0.190800
26	0.091900	0.118400	0.105300	0.203100	0.115200	0.196100	0.149400	0.148400	0.097100	0.127200	0.114100	0.170100	0.193600	0.221400	0.200600	0.228200	0.098000	0.113200	0.097100	0.187900	0.164700	0.135200	0.131200	0.187700
28	0.092600	0.121400	0.099000	0.186900	0.125100	0.202200	0.172400	0.148800	0.098000	0.136000	0.122900	0.181400	0.207300	0.238700	0.211900	0.232800	0.097500	0.115500	0.101000	0.184600	0.169100	0.133500	0.150100	0.194300
30	0.094500	0.131600	0.102400	0.201800	0.131000	0.227700	0.170000	0.132700	0.101500	0.150800	0.141100	0.188300	0.226800	0.242300	0.219800	0.241000	0.102100	0.118700	0.105800	0.196400	0.165700	0.132200	0.166700	0.191800
32	0.094200	0.139900	0.095100	0.220600	0.149700	0.236600	0.174000	0.146100	0.106900	0.176200	0.150600	0.191900	0.224200	0.238900	0.213400	0.230500	0.104600	0.121600	0.105200	0.202500	0.162900	0.135100	0.161400	0.197800
34	0.103700	0.177500	0.102300	0.219000	0.136100	0.242700	0.132100	0.143300	0.107200	0.191300	0.164600	0.186700	0.238400	0.229200	0.218400	0.234700	0.109800	0.119000	0.106200	0.192700	0.183700	0.136400	0.170100	0.213600
36	0.136100	0.196800	0.098100	0.219000	0.118700	0.148700	0.135500	0.140400	0.111100	0.198800	0.180900	0.203000	0.174000	0.235300	0.229200	0.226000	0.110800	0.140200	0.109800	0.199800	0.182400	0.181900	0.181100	0.191200
38	0.132100	0.230400	0.154700	0.237000	0.128100	0.160100	0.138900	0.168600	0.107300	0.204100	0.185800	0.204000	0.207200	0.224900	0.200800	0.252300	0.107200	0.155100	0.108100	0.224600	0.193800	0.188000	0.163500	0.207300
40	0.163000	0.243300	0.146300	0.245200	0.139200	0.155000	0.148700	0.163500	0.161500	0.203900	0.182600	0.200600	0.191100	0.217500	0.223600	0.250100	0.101100	0.164200	0.105600	0.213500	0.180400	0.168100	0.177100	0.196900
42	0.165100	0.249900	0.123900	0.228000	0.149800	0.157200	0.161800	0.181400	0.139700	0.217200	0.182900	0.197300	0.180800	0.233100	0.213000	0.265500	0.109800	0.160400	0.113000	0.219600	0.169800	0.190400	0.166900	0.192800
44	0.171100	0.223400	0.153600	0.239800	0.157300	0.156900	0.147600	0.157500	0.151800	0.200500	0.178200	0.209300	0.233600	0.223300	0.228200	0.267500	0.123200	0.147600	0.110600	0.232600	0.175600	0.190400	0.186500	0.191800
46	0.172500	0.226000	0.129800	0.232700	0.156300	0.156700	0.148100	0.174500	0.132100	0.218200	0.186100	0.197400	0.229700	0.236500	0.220800	0.268400	0.113000	0.163900	0.105200	0.222100	0.166900	0.157600	0.143600	0.194600
48	0.155500	0.199200	0.132500	0.209900	0.163300	0.170900	0.172600	0.176500	0.137000	0.210800	0.194800	0.205500	0.290200	0.229100	0.222800	0.299600	0.096800	0.170000	0.127000	0.226800	0.145400	0.112800	0.125700	0.181500
