# Supplementary material for: Effects of six pyrimidine analogs on the growth of Tetrahymena thermophila and their implications in pyrimidine metabolism
Source: PLoS One. 2023 Sep 14;18(9):e0284309. doi: 10.1371/journal.pone.0284309 (PMC10501602; doi:10.1371/journal.pone.0284309)
Supplement: S1 File — (ZIP) [file pone.0284309.s005.zip › Rescue Experiment Data - 5FU 0.005 mM.txt]

Time (hr)	Uracil	Uracil	Uracil	Uracil	Uridine	Uridine	Uridine	Uridine	Thymine	Thymine	Thymine	Thymine	Thymidine	Thymidine	Thymidine	Thymidine	5-methyluridine	5-methyluridine	5-methyluridine	5-methyluridine	Control	Control	Control	Control
0	0.0852	0.0819	0.0829	0.0823	0.0885	0.0881	0.0834	0.0840	0.0887	0.0857	0.0847	0.0822	0.0933	0.0873	0.0863	0.0829	0.0864	0.0840	0.0851	0.0829	0.0904	0.0892	0.0850	0.0853
2	0.0854	0.0829	0.0834	0.0830	0.0879	0.0880	0.0830	0.0847	0.0884	0.0851	0.0855	0.0836	0.0948	0.0888	0.0872	0.0838	0.0873	0.0853	0.0843	0.0846	0.0898	0.0891	0.0858	0.0848
4	0.0865	0.0844	0.0856	0.0837	0.0882	0.0885	0.0842	0.0856	0.0885	0.0854	0.0848	0.0850	0.0949	0.0886	0.0873	0.0840	0.0872	0.0851	0.0850	0.0856	0.0894	0.0898	0.0851	0.0855
6	0.0855	0.0850	0.0854	0.0857	0.0894	0.0893	0.0849	0.0844	0.0881	0.0854	0.0850	0.0839	0.0975	0.0921	0.0892	0.0845	0.0876	0.0872	0.0854	0.0860	0.0906	0.0939	0.0877	0.0868
8	0.0883	0.0874	0.0884	0.0959	0.0892	0.0917	0.0862	0.0876	0.0901	0.0872	0.0906	0.0867	0.0988	0.0986	0.0914	0.0846	0.0876	0.0870	0.0888	0.0893	0.0907	0.0983	0.0886	0.0885
10	0.0882	0.0990	0.1113	0.1165	0.0913	0.0939	0.0942	0.0895	0.0943	0.0902	0.0987	0.0932	0.1129	0.1092	0.1026	0.0859	0.0882	0.0885	0.0883	0.0878	0.0935	0.1193	0.1079	0.0925
12	0.1016	0.1377	0.1488	0.1507	0.0946	0.1002	0.0926	0.0946	0.1725	0.1593	0.1428	0.1217	0.1219	0.1334	0.1089	0.0914	0.0868	0.0892	0.0919	0.0892	0.1199	0.1720	0.1475	0.1236
14	0.1377	0.1983	0.1812	0.1849	0.1123	0.1288	0.1059	0.1086	0.2181	0.1925	0.1706	0.1704	0.1703	0.1604	0.1338	0.1005	0.0896	0.0930	0.0980	0.0922	0.1668	0.1864	0.1600	0.1546
16	0.1746	0.2194	0.2128	0.2200	0.1445	0.1474	0.1130	0.1250	0.2155	0.1988	0.1953	0.1783	0.1764	0.1716	0.1475	0.1125	0.0894	0.0899	0.0983	0.0955	0.1786	0.2059	0.1780	0.1653
18	0.2032	0.2453	0.2504	0.2552	0.1699	0.1842	0.1430	0.1469	0.2423	0.2082	0.2101	0.1972	0.1772	0.1783	0.1493	0.1211	0.0905	0.0978	0.1064	0.1001	0.1927	0.2120	0.1942	0.1708
20	0.2352	0.2701	0.2801	0.2840	0.1761	0.2012	0.1575	0.1676	0.2683	0.2339	0.2535	0.2357	0.1937	0.1753	0.1614	0.1323	0.0914	0.0989	0.1037	0.1069	0.2227	0.2557	0.2198	0.2057
22	0.2711	0.2977	0.2771	0.2846	0.1947	0.2070	0.1756	0.1908	0.2829	0.2699	0.2831	0.2694	0.2036	0.1796	0.1651	0.1438	0.0917	0.1010	0.1182	0.1174	0.2391	0.2843	0.2520	0.2226
24	0.2358	0.2623	0.2879	0.2891	0.2092	0.2217	0.2140	0.2216	0.2452	0.2613	0.2948	0.3009	0.2195	0.1822	0.1757	0.1539	0.0908	0.1052	0.1266	0.1182	0.2626	0.3300	0.2768	0.2610
26	0.2569	0.2412	0.2705	0.2971	0.2097	0.2293	0.2177	0.2106	0.2614	0.2323	0.2736	0.2866	0.2186	0.1934	0.1833	0.1648	0.0931	0.1079	0.1390	0.1231	0.2420	0.2838	0.2832	0.2762
28	0.2690	0.2543	0.2886	0.3598	0.2173	0.2321	0.2283	0.2594	0.2672	0.2401	0.2702	0.2884	0.2168	0.1970	0.1893	0.1705	0.0967	0.1160	0.1505	0.1217	0.2440	0.2702	0.2777	0.2896
30	0.2829	0.3308	0.3253	0.4336	0.2345	0.2375	0.2525	0.2526	0.2642	0.2732	0.2705	0.3019	0.2366	0.2049	0.1935	0.1740	0.0960	0.1259	0.1713	0.1314	0.2364	0.2525	0.2543	0.2544
32	0.3121	0.3497	0.3630	0.4891	0.2308	0.2550	0.2531	0.2790	0.2567	0.3053	0.3017	0.2988	0.2188	0.2019	0.2018	0.1788	0.0964	0.1327	0.1725	0.1325	0.2453	0.2731	0.2561	0.2814
34	0.3547	0.3847	0.3864	0.5117	0.2480	0.2599	0.2477	0.2849	0.2750	0.3090	0.3107	0.3205	0.2184	0.2165	0.2033	0.1886	0.0958	0.1466	0.1727	0.1336	0.2518	0.2592	0.2607	0.2761
36	0.3566	0.3987	0.4411	0.5426	0.2615	0.2626	0.2748	0.3322	0.3077	0.3312	0.3259	0.3539	0.2626	0.2207	0.2157	0.1750	0.0958	0.1403	0.1776	0.1388	0.2650	0.2744	0.2625	0.2873
38	0.3892	0.4066	0.4567	0.5427	0.2714	0.3020	0.3047	0.3677	0.3077	0.3647	0.3278	0.4199	0.2469	0.2221	0.2096	0.1723	0.1052	0.1443	0.1831	0.1444	0.2777	0.2836	0.2633	0.3302
40	0.4047	0.4563	0.4864	0.5719	0.2902	0.3054	0.3121	0.3671	0.3013	0.3224	0.3629	0.4170	0.2304	0.2623	0.2343	0.1883	0.1013	0.1680	0.1783	0.1521	0.2833	0.2863	0.2865	0.3424
42	0.4289	0.4758	0.5583	0.5925	0.2913	0.3257	0.3515	0.4036	0.3132	0.3194	0.3635	0.4039	0.2887	0.2330	0.2186	0.1902	0.1005	0.1757	0.1673	0.1450	0.2841	0.2977	0.2935	0.3865
44	0.4560	0.4929	0.5957	0.5839	0.3240	0.3328	0.3291	0.4625	0.3136	0.3201	0.3708	0.4441	0.2903	0.2713	0.2560	0.2151	0.1052	0.1696	0.1867	0.1538	0.2945	0.3081	0.2991	0.3814
46	0.4781	0.5179	0.6319	0.6052	0.3454	0.3312	0.3411	0.5479	0.3218	0.3506	0.3610	0.4911	0.3079	0.2620	0.2441	0.2175	0.0999	0.1854	0.1802	0.1526	0.3078	0.3250	0.3012	0.3912
48	0.5253	0.5866	0.6405	0.6010	0.3629	0.3459	0.3500	0.5198	0.3538	0.3421	0.3708	0.4945	0.3215	0.2792	0.2565	0.2324	0.1043	0.1759	0.1880	0.1648	0.3065	0.3236	0.3140	0.3894
