# Supplementary material for: Effects of six pyrimidine analogs on the growth of Tetrahymena thermophila and their implications in pyrimidine metabolism
Source: PLoS One. 2023 Sep 14;18(9):e0284309. doi: 10.1371/journal.pone.0284309 (PMC10501602; doi:10.1371/journal.pone.0284309)
Supplement: S1 File — (ZIP) [file pone.0284309.s005.zip › Rescue Experiment Data - 5-deoxy-5-fluorouridine 2.5 mM.txt]

Time (hrs)	Uracil	Uracil	Uracil	Uracil	Uridine	Uridine	Uridine	Uridine	Thymine	Thymine	Thymine	Thymine	Thymidine	Thymidine	Thymidine	Thymidine	5-methyluridine	5-methyluridine	5-methyluridine	5-methyluridine	Control	Control	Control	Control
0	0.088	0.093	0.096	0.095	0.092	0.095	0.094	0.095	0.087	0.092	0.097	0.098	0.088	0.092	0.105	0.103	0.087	0.096	0.102	0.105	0.097	0.105	0.104	0.098
2	0.086	0.086	0.087	0.086	0.085	0.089	0.090	0.093	0.086	0.085	0.117	0.126	0.086	0.086	0.136	0.142	0.086	0.087	0.131	0.161	0.090	0.094	0.137	0.131
4	0.087	0.087	0.088	0.086	0.086	0.089	0.088	0.089	0.086	0.085	0.111	0.133	0.087	0.087	0.140	0.151	0.087	0.086	0.133	0.175	0.092	0.096	0.141	0.140
6	0.087	0.089	0.089	0.087	0.085	0.089	0.090	0.091	0.087	0.085	0.107	0.139	0.086	0.087	0.145	0.161	0.087	0.089	0.135	0.192	0.093	0.099	0.150	0.153
8	0.088	0.091	0.089	0.087	0.085	0.088	0.091	0.094	0.087	0.086	0.117	0.149	0.086	0.088	0.160	0.175	0.088	0.090	0.145	0.207	0.093	0.098	0.167	0.166
10	0.087	0.092	0.089	0.089	0.085	0.090	0.096	0.099	0.086	0.086	0.127	0.160	0.087	0.088	0.170	0.189	0.087	0.089	0.154	0.218	0.093	0.102	0.179	0.184
12	0.087	0.094	0.088	0.088	0.087	0.090	0.099	0.100	0.087	0.087	0.131	0.166	0.086	0.087	0.180	0.196	0.087	0.091	0.160	0.226	0.092	0.097	0.194	0.193
14	0.088	0.096	0.089	0.089	0.087	0.091	0.103	0.103	0.089	0.089	0.137	0.177	0.087	0.088	0.188	0.209	0.088	0.092	0.170	0.236	0.096	0.103	0.205	0.205
16	0.088	0.102	0.091	0.089	0.088	0.092	0.100	0.111	0.088	0.091	0.142	0.187	0.087	0.089	0.197	0.222	0.089	0.094	0.172	0.245	0.096	0.117	0.213	0.221
18	0.090	0.108	0.091	0.091	0.088	0.093	0.110	0.112	0.088	0.091	0.133	0.195	0.087	0.089	0.202	0.227	0.090	0.092	0.177	0.254	0.098	0.120	0.226	0.228
20	0.090	0.113	0.094	0.094	0.090	0.093	0.114	0.111	0.088	0.093	0.133	0.204	0.087	0.089	0.204	0.234	0.089	0.095	0.178	0.266	0.097	0.123	0.233	0.245
22	0.091	0.130	0.099	0.104	0.093	0.099	0.120	0.125	0.090	0.093	0.116	0.208	0.088	0.090	0.200	0.236	0.090	0.095	0.172	0.270	0.100	0.130	0.244	0.251
24	0.092	0.142	0.117	0.120	0.094	0.099	0.123	0.123	0.091	0.097	0.118	0.217	0.088	0.091	0.199	0.250	0.091	0.098	0.173	0.277	0.104	0.149	0.249	0.260
26	0.096	0.155	0.131	0.123	0.094	0.101	0.132	0.134	0.094	0.100	0.122	0.232	0.088	0.093	0.208	0.256	0.091	0.100	0.174	0.297	0.106	0.147	0.262	0.260
28	0.098	0.167	0.141	0.141	0.096	0.105	0.127	0.142	0.096	0.097	0.138	0.248	0.089	0.094	0.217	0.264	0.090	0.098	0.188	0.308	0.104	0.148	0.277	0.265
30	0.100	0.173	0.156	0.152	0.100	0.101	0.134	0.163	0.096	0.103	0.151	0.262	0.090	0.094	0.227	0.278	0.089	0.095	0.200	0.319	0.111	0.144	0.294	0.272
32	0.103	0.202	0.162	0.157	0.099	0.112	0.141	0.140	0.095	0.106	0.158	0.262	0.090	0.096	0.231	0.279	0.089	0.097	0.202	0.329	0.112	0.158	0.291	0.280
34	0.103	0.200	0.179	0.180	0.101	0.110	0.143	0.161	0.098	0.107	0.166	0.268	0.089	0.095	0.232	0.284	0.089	0.101	0.208	0.338	0.122	0.149	0.308	0.286
36	0.102	0.205	0.219	0.191	0.104	0.110	0.141	0.146	0.095	0.113	0.172	0.282	0.091	0.095	0.240	0.288	0.088	0.099	0.214	0.358	0.115	0.148	0.299	0.300
38	0.103	0.222	0.227	0.201	0.107	0.110	0.145	0.159	0.093	0.112	0.173	0.286	0.089	0.094	0.243	0.298	0.091	0.099	0.211	0.362	0.123	0.147	0.305	0.304
40	0.107	0.230	0.230	0.201	0.106	0.112	0.152	0.139	0.092	0.110	0.177	0.299	0.090	0.095	0.249	0.302	0.093	0.100	0.214	0.371	0.117	0.154	0.308	0.311
42	0.114	0.248	0.236	0.217	0.105	0.108	0.145	0.143	0.090	0.113	0.178	0.301	0.088	0.095	0.254	0.304	0.090	0.098	0.223	0.397	0.115	0.173	0.322	0.348
44	0.132	0.252	0.251	0.218	0.104	0.107	0.149	0.141	0.091	0.110	0.167	0.298	0.088	0.096	0.259	0.301	0.091	0.100	0.221	0.401	0.113	0.178	0.323	0.348
46	0.153	0.268	0.268	0.217	0.110	0.108	0.146	0.144	0.091	0.116	0.156	0.303	0.088	0.096	0.255	0.311	0.097	0.101	0.219	0.400	0.102	0.171	0.317	0.331
48	0.173	0.295	0.293	0.234	0.108	0.108	0.144	0.144	0.092	0.113	0.163	0.308	0.089	0.099	0.255	0.319	0.097	0.100	0.218	0.408	0.098	0.171	0.326	0.344
