# Supplementary material for: Effects of six pyrimidine analogs on the growth of Tetrahymena thermophila and their implications in pyrimidine metabolism
Source: PLoS One. 2023 Sep 14;18(9):e0284309. doi: 10.1371/journal.pone.0284309 (PMC10501602; doi:10.1371/journal.pone.0284309)
Supplement: S1 File — (ZIP) [file pone.0284309.s005.zip › Rescue Experiment Data - Floxuridine 0.0 mM.txt]

Time (hr)	Uracil	Uracil	Uracil	Uracil	Uridine	Uridine	Uridine	Uridine	Thymine	Thymine	Thymine	Thymine	Thymidine	Thymidine	Thymidine	Thymidine	5-methyluridine	5-methyluridine	5-methyluridine	5-methyluridine	Control	Control	Control	Control
0	0.0921	0.0832	0.0851	0.0870	0.0927	0.0810	0.0852	0.0851	0.0857	0.0806	0.0819	0.0875	0.0874	0.0809	0.0841	0.0850	0.0845	0.0810	0.0825	0.0824	0.0929	0.0928	0.0848	0.0866
2	0.0932	0.0839	0.0853	0.0947	0.0884	0.0830	0.0872	0.0888	0.0854	0.0824	0.0822	0.0912	0.0867	0.0836	0.0832	0.0876	0.0844	0.0834	0.0834	0.0835	0.0894	0.0936	0.0853	0.0860
4	0.0955	0.0851	0.0854	0.0898	0.0900	0.0838	0.0862	0.0892	0.0873	0.0818	0.0833	0.0879	0.0908	0.0846	0.0859	0.0864	0.0858	0.0841	0.0849	0.0862	0.0909	0.0945	0.0873	0.0880
6	0.0941	0.0886	0.0863	0.0946	0.0903	0.0875	0.0878	0.1032	0.0899	0.0862	0.0868	0.0896	0.1071	0.0898	0.0947	0.0972	0.0923	0.0874	0.0893	0.0964	0.0918	0.0949	0.0953	0.0904
8	0.1027	0.1023	0.0938	0.1093	0.0922	0.1017	0.0890	0.1166	0.1000	0.0923	0.0970	0.0903	0.1334	0.1053	0.1206	0.1139	0.1106	0.0965	0.1033	0.1146	0.0936	0.0967	0.1149	0.0987
10	0.1369	0.1277	0.1201	0.1288	0.0998	0.1242	0.0899	0.1329	0.1242	0.1108	0.1150	0.0913	0.1540	0.1217	0.1307	0.1349	0.1278	0.1176	0.1195	0.1378	0.1048	0.1044	0.1298	0.1173
12	0.1667	0.1567	0.1506	0.1546	0.1406	0.1404	0.1148	0.1569	0.1457	0.1344	0.1324	0.0956	0.1905	0.1452	0.1522	0.1630	0.1447	0.1350	0.1333	0.1601	0.1476	0.1243	0.1581	0.1360
14	0.1877	0.1841	0.1727	0.1818	0.1633	0.1569	0.1394	0.1801	0.1768	0.1485	0.1499	0.1331	0.2210	0.1628	0.1796	0.1963	0.1771	0.1524	0.1517	0.1970	0.1741	0.1450	0.1853	0.1634
16	0.2147	0.2138	0.1958	0.2047	0.1791	0.1827	0.1490	0.1987	0.2016	0.1741	0.1733	0.1585	0.2457	0.1871	0.2052	0.2196	0.1978	0.1839	0.1765	0.2462	0.1903	0.1677	0.2160	0.1973
18	0.2308	0.2263	0.2064	0.2441	0.1905	0.2020	0.1560	0.2214	0.2160	0.1910	0.1908	0.1857	0.2657	0.2158	0.2322	0.2645	0.2277	0.2064	0.2033	0.2589	0.2044	0.1895	0.2562	0.2183
20	0.2620	0.2526	0.2194	0.2703	0.2159	0.2257	0.1701	0.2334	0.2489	0.2264	0.2249	0.2057	0.2953	0.2481	0.2529	0.2641	0.2485	0.2341	0.2311	0.2300	0.2214	0.2244	0.2487	0.2314
22	0.2809	0.2474	0.2100	0.3007	0.2188	0.2415	0.1801	0.2331	0.2693	0.2613	0.2491	0.2315	0.2384	0.2637	0.2555	0.2439	0.2708	0.2537	0.2404	0.2536	0.1928	0.2511	0.2538	0.2028
24	0.2832	0.2132	0.1917	0.3538	0.2222	0.2474	0.1797	0.1931	0.2430	0.2710	0.2395	0.2538	0.2153	0.2149	0.2049	0.1973	0.2217	0.2608	0.2778	0.2139	0.2125	0.2511	0.1977	0.2223
26	0.3027	0.1825	0.2025	0.3422	0.2233	0.2128	0.1820	0.1957	0.2317	0.2329	0.2218	0.2063	0.2189	0.2198	0.2138	0.1923	0.2281	0.2364	0.2266	0.2159	0.2190	0.2525	0.2006	0.2149
28	0.3511	0.2093	0.2044	0.3630	0.2429	0.2281	0.1743	0.2069	0.2497	0.2385	0.2059	0.2412	0.2602	0.2431	0.2151	0.2157	0.2459	0.2505	0.2077	0.2336	0.2248	0.2671	0.2226	0.2420
30	0.3637	0.2444	0.2266	0.4198	0.2458	0.2562	0.1885	0.2198	0.2816	0.2618	0.2512	0.2430	0.2659	0.2613	0.2523	0.2565	0.2636	0.2632	0.2079	0.2487	0.2433	0.2898	0.2431	0.2567
32	0.3818	0.2784	0.2536	0.4370	0.2662	0.2541	0.2037	0.2547	0.2922	0.2709	0.2392	0.2687	0.3025	0.2718	0.2649	0.2855	0.2898	0.2593	0.2346	0.2789	0.2624	0.3020	0.2704	0.2582
34	0.4224	0.3032	0.2744	0.4742	0.2922	0.2879	0.2214	0.2686	0.3010	0.2888	0.2813	0.2961	0.3428	0.3122	0.2959	0.3200	0.3335	0.3012	0.2841	0.3174	0.2640	0.3361	0.2835	0.2839
36	0.4272	0.3190	0.2886	0.4625	0.3089	0.3016	0.2471	0.2918	0.3456	0.3229	0.2868	0.3278	0.3579	0.3306	0.3301	0.3351	0.3482	0.2990	0.2579	0.3236	0.2955	0.3446	0.2997	0.3159
38	0.4502	0.2949	0.3061	0.4914	0.3226	0.3135	0.2693	0.3203	0.3707	0.3331	0.3102	0.3556	0.3977	0.3612	0.3202	0.3589	0.3628	0.3245	0.2825	0.3543	0.3031	0.3673	0.2754	0.3414
40	0.4635	0.3264	0.3398	0.4994	0.3417	0.3309	0.2942	0.3426	0.4035	0.3659	0.3189	0.3527	0.4198	0.3631	0.3515	0.4029	0.3946	0.3549	0.3101	0.3676	0.3428	0.4003	0.3084	0.3760
42	0.4858	0.3111	0.3457	0.5410	0.3679	0.3525	0.3119	0.3753	0.4058	0.3808	0.3516	0.3480	0.4415	0.3942	0.4077	0.3838	0.4071	0.3646	0.3448	0.3859	0.3485	0.4114	0.3419	0.4074
44	0.4998	0.3188	0.3564	0.5218	0.3800	0.3691	0.3200	0.3567	0.3915	0.4021	0.3928	0.3550	0.3179	0.4197	0.3976	0.3479	0.4289	0.3644	0.3405	0.3412	0.3624	0.4255	0.3537	0.4149
46	0.5163	0.3298	0.3821	0.4914	0.3989	0.3708	0.3454	0.3947	0.3055	0.4307	0.3264	0.3843	0.3336	0.4149	0.3433	0.3979	0.4166	0.4060	0.3790	0.3652	0.3991	0.4294	0.3766	0.4567
48	0.5290	0.3692	0.4025	0.4758	0.4029	0.4262	0.3623	0.3699	0.3131	0.3119	0.3287	0.4052	0.3500	0.3574	0.3468	0.4101	0.3190	0.4295	0.3976	0.3942	0.4412	0.4986	0.4089	0.4666
