# Supplementary material for: Effects of six pyrimidine analogs on the growth of Tetrahymena thermophila and their implications in pyrimidine metabolism
Source: PLoS One. 2023 Sep 14;18(9):e0284309. doi: 10.1371/journal.pone.0284309 (PMC10501602; doi:10.1371/journal.pone.0284309)
Supplement: S1 File — (ZIP) [file pone.0284309.s005.zip › Rescue Experiment Data - Gemcitabine 0.04 mM.txt]

Time	Uracil	Uracil	Uracil	Uracil	Uridine	Uridine	Uridine	Uridine	Thymine	Thymine	Thymine	Thymine	Thymidine	Thymidine	Thymidine	Thymidine	5-methyluridine	5-methyluridine	5-methyluridine	5-methyluridine	Control	Control	Control	Control
0	0.0833	0.0845	0.0847	0.0833	0.0835	0.0841	0.0836	0.0832	0.0844	0.0850	0.0841	0.0856	0.0917	0.0887	0.0852	0.0850	0.0893	0.0840	0.0898	0.0824	0.1027	0.0907	0.0857	0.0855
2	0.0854	0.0881	0.0883	0.0845	0.0821	0.0868	0.0814	0.0845	0.0827	0.0826	0.0820	0.0854	0.0890	0.0851	0.0861	0.0872	0.0921	0.0853	0.0890	0.0837	0.0991	0.0924	0.0863	0.0846
4	0.0813	0.0844	0.0910	0.0818	0.0852	0.0895	0.0811	0.0813	0.0869	0.0825	0.0847	0.0842	0.0891	0.0845	0.0832	0.0873	0.0882	0.0858	0.0908	0.0835	0.0989	0.0914	0.0958	0.0855
6	0.0812	0.0817	0.0868	0.0824	0.0883	0.0839	0.0810	0.0842	0.0846	0.0823	0.0840	0.0844	0.0929	0.0850	0.0845	0.0862	0.0904	0.0849	0.0919	0.0856	0.1015	0.0902	0.0927	0.0896
8	0.0839	0.0839	0.0865	0.0826	0.0867	0.0834	0.0829	0.0836	0.0828	0.0831	0.0828	0.0850	0.0892	0.0853	0.0828	0.0858	0.0895	0.0843	0.0906	0.0835	0.0998	0.0902	0.0904	0.0923
10	0.0837	0.0841	0.0850	0.0842	0.0825	0.0850	0.0815	0.0848	0.0826	0.0835	0.0852	0.0864	0.0910	0.0857	0.0836	0.0874	0.0913	0.0875	0.0936	0.0855	0.0993	0.0873	0.0908	0.0894
12	0.0859	0.0866	0.0852	0.0869	0.0839	0.0847	0.0826	0.0846	0.0843	0.0862	0.0842	0.0845	0.0975	0.0867	0.0840	0.0877	0.0960	0.0937	0.1002	0.0880	0.1016	0.0893	0.1031	0.0914
14	0.0860	0.0887	0.0842	0.0854	0.0850	0.0852	0.0842	0.0872	0.0859	0.0856	0.0870	0.0851	0.0902	0.0860	0.0851	0.0878	0.0969	0.0916	0.0978	0.0863	0.1029	0.0916	0.1052	0.0911
16	0.0868	0.0880	0.0861	0.0859	0.0845	0.0846	0.0864	0.0853	0.0850	0.0878	0.0891	0.0860	0.0968	0.0859	0.0855	0.0874	0.0961	0.0917	0.0959	0.0881	0.1051	0.1007	0.1081	0.0929
18	0.0842	0.0863	0.0843	0.0858	0.0869	0.0855	0.0854	0.0886	0.0857	0.0864	0.0883	0.0851	0.0896	0.0854	0.0866	0.0863	0.0956	0.0926	0.0919	0.0895	0.1027	0.0968	0.1061	0.0926
20	0.0861	0.0925	0.0872	0.0856	0.0871	0.0843	0.0866	0.0871	0.0876	0.0890	0.0901	0.0854	0.0927	0.0864	0.0846	0.0900	0.0991	0.0979	0.0939	0.0935	0.1067	0.1037	0.1120	0.1019
22	0.0881	0.0893	0.0896	0.0853	0.0859	0.0848	0.0863	0.0884	0.0867	0.0894	0.0889	0.0842	0.1010	0.0867	0.0845	0.0876	0.1023	0.1030	0.0962	0.0905	0.1097	0.1062	0.1093	0.1048
24	0.0869	0.0933	0.0903	0.0850	0.0853	0.0863	0.0875	0.0897	0.0894	0.0899	0.0879	0.0858	0.0970	0.0868	0.0838	0.0879	0.1014	0.1005	0.0962	0.0958	0.1130	0.1084	0.1163	0.1028
26	0.0893	0.0939	0.0879	0.0895	0.0892	0.0863	0.0878	0.0897	0.0912	0.0899	0.0896	0.0859	0.0978	0.0874	0.0839	0.0876	0.1058	0.1026	0.0955	0.0959	0.1101	0.1052	0.1152	0.0995
28	0.0888	0.0937	0.0950	0.0922	0.0895	0.0853	0.0866	0.0899	0.0914	0.0926	0.0938	0.0859	0.0989	0.0897	0.0852	0.0901	0.1012	0.1018	0.0979	0.0943	0.1125	0.1037	0.1126	0.0987
30	0.0935	0.0939	0.0940	0.0900	0.0891	0.0863	0.0918	0.0941	0.0910	0.0923	0.0937	0.0870	0.1024	0.0895	0.0856	0.0919	0.1043	0.1005	0.0985	0.0926	0.1115	0.1051	0.1159	0.1043
32	0.0892	0.0968	0.0953	0.0900	0.0898	0.0879	0.0922	0.0961	0.0918	0.0926	0.0940	0.0874	0.1004	0.0872	0.0864	0.0928	0.1102	0.1110	0.1005	0.0970	0.1087	0.1088	0.1146	0.0993
34	0.0936	0.0947	0.0912	0.0899	0.0904	0.0891	0.0904	0.0910	0.0935	0.0914	0.0912	0.0880	0.1030	0.0860	0.0866	0.0918	0.1103	0.1081	0.1005	0.0967	0.1112	0.1083	0.1162	0.0991
36	0.0878	0.0946	0.0911	0.0882	0.0913	0.0901	0.0901	0.0912	0.0967	0.0972	0.0928	0.0899	0.1049	0.0916	0.0867	0.0928	0.1084	0.1075	0.1020	0.0940	0.1111	0.1092	0.1152	0.0990
38	0.0908	0.0945	0.0905	0.0891	0.0919	0.0918	0.0854	0.0944	0.0915	0.0930	0.0931	0.0898	0.1052	0.0900	0.0857	0.0941	0.1051	0.1089	0.1037	0.0949	0.1118	0.1092	0.1165	0.0989
40	0.0901	0.0925	0.0912	0.0913	0.0919	0.0942	0.0905	0.0899	0.0900	0.0927	0.0946	0.0894	0.1015	0.0908	0.0881	0.0933	0.1087	0.1082	0.1013	0.0969	0.1132	0.1060	0.1179	0.0966
42	0.0907	0.0929	0.0924	0.0885	0.0939	0.0896	0.0895	0.0936	0.0910	0.0929	0.0956	0.0915	0.1027	0.0901	0.0881	0.0945	0.1059	0.1024	0.1010	0.0933	0.1159	0.1073	0.1172	0.0965
44	0.0907	0.0917	0.0915	0.0906	0.0931	0.0901	0.0900	0.0942	0.0915	0.0914	0.0939	0.0904	0.1047	0.0911	0.0875	0.0943	0.1024	0.1093	0.1045	0.0934	0.1107	0.1063	0.1179	0.1007
46	0.0884	0.0926	0.0901	0.0881	0.0938	0.0918	0.0920	0.0932	0.0916	0.0918	0.0934	0.0907	0.1038	0.0899	0.0882	0.0968	0.1041	0.1065	0.1078	0.0973	0.1124	0.1128	0.1117	0.1001
48	0.0893	0.0929	0.0899	0.0898	0.0967	0.0915	0.0933	0.0951	0.0900	0.0895	0.0967	0.0903	0.1051	0.0899	0.0863	0.0993	0.1020	0.1019	0.1042	0.0948	0.1087	0.1041	0.1114	0.1062
50	0.0899	0.0956	0.0957	0.0895	0.0896	0.0904	0.0925	0.0925	0.0887	0.0922	0.0943	0.0892	0.1040	0.0919	0.0873	0.0971	0.1043	0.1064	0.1078	0.0947	0.1123	0.1083	0.1157	0.1085
52	0.0915	0.0935	0.0948	0.0872	0.0985	0.0952	0.0930	0.0927	0.0875	0.0920	0.0959	0.0886	0.1070	0.0907	0.0866	0.0957	0.1049	0.1051	0.1107	0.0929	0.1160	0.1115	0.1133	0.1053
54	0.0890	0.0936	0.0945	0.0891	0.0988	0.0946	0.0916	0.0976	0.0875	0.0892	0.0943	0.0873	0.1060	0.0926	0.0872	0.0980	0.1053	0.1069	0.1070	0.0950	0.1124	0.1016	0.1152	0.1145
56	0.0907	0.0936	0.0963	0.0861	0.0971	0.0944	0.0943	0.1007	0.0889	0.0883	0.0961	0.0887	0.1065	0.0913	0.0889	0.1005	0.1049	0.1072	0.1085	0.0944	0.1095	0.1004	0.1167	0.1232
58	0.0894	0.0922	0.0941	0.0879	0.0988	0.0951	0.0908	0.0959	0.0862	0.0888	0.0963	0.0886	0.1094	0.0952	0.0884	0.1000	0.1046	0.1052	0.1108	0.0985	0.1127	0.1012	0.1155	0.1236
60	0.0906	0.0929	0.0929	0.0892	0.0981	0.0990	0.0965	0.0949	0.0883	0.0889	0.0974	0.0877	0.1087	0.0922	0.0895	0.1000	0.1056	0.1094	0.1085	0.0943	0.1084	0.1005	0.1135	0.1284
62	0.0908	0.0972	0.0951	0.0897	0.0971	0.0998	0.0941	0.0976	0.0874	0.0893	0.0987	0.0873	0.1110	0.0945	0.0904	0.1008	0.1051	0.1112	0.1154	0.0971	0.1072	0.0992	0.1164	0.1296
64	0.0936	0.0980	0.0931	0.0899	0.0987	0.0975	0.0971	0.1002	0.0903	0.0890	0.1004	0.0889	0.1132	0.0946	0.0881	0.1007	0.1046	0.1049	0.1161	0.1000	0.1064	0.0999	0.1092	0.1293
66	0.0931	0.0968	0.0917	0.0928	0.0979	0.0965	0.0957	0.0978	0.0871	0.0883	0.0977	0.0888	0.1128	0.0984	0.0926	0.1026	0.1051	0.1114	0.1104	0.0960	0.1082	0.1027	0.1194	0.1349
68	0.0918	0.0968	0.0968	0.0897	0.1004	0.0979	0.0968	0.0990	0.0875	0.0884	0.0968	0.0886	0.1087	0.0983	0.0917	0.1072	0.1074	0.1079	0.1122	0.1001	0.1128	0.1001	0.1214	0.1461
70	0.0922	0.0967	0.1017	0.0931	0.0997	0.0945	0.0947	0.0999	0.0900	0.0882	0.0963	0.0862	0.1111	0.0962	0.0920	0.1067	0.1045	0.1095	0.1150	0.1030	0.1143	0.1005	0.1206	0.1398
72	0.0923	0.0965	0.1024	0.0941	0.0956	0.0983	0.0930	0.1008	0.0881	0.0899	0.0971	0.0868	0.1107	0.0963	0.0913	0.1092	0.1069	0.1076	0.1196	0.1017	0.1219	0.1007	0.1170	0.1506
