# Supplementary material for: Effects of six pyrimidine analogs on the growth of Tetrahymena thermophila and their implications in pyrimidine metabolism
Source: PLoS One. 2023 Sep 14;18(9):e0284309. doi: 10.1371/journal.pone.0284309 (PMC10501602; doi:10.1371/journal.pone.0284309)
Supplement: S1 File — (ZIP) [file pone.0284309.s005.zip › Rescue Experiment Data - 5-deoxy-5-fluorouridine 0.0 mM.txt]

Time (hrs)	Uracil	Uracil	Uracil	Uracil	Uridine	Uridine	Uridine	Uridine	Thymine	Thymine	Thymine	Thymine	Thymidine	Thymidine	Thymidine	Thymidine	5-methyluridine	5-methyluridine	5-methyluridine	5-methyluridine	Control	Control	Control	Control
0	0.101				0.100				0.099				0.104				0.095				0.096
2	0.119				0.115				0.112				0.113				0.088				0.095	0.098	0.098	0.094
4	0.102	0.099	0.100	0.101	0.101	0.098	0.099	0.102	0.095	0.098	0.098	0.103	0.102	0.096	0.099	0.117	0.096	0.094	0.097	0.094	0.089	0.086	0.087	0.089
6	0.130	0.125	0.132	0.088	0.124	0.127	0.124	0.086	0.119	0.127	0.115	0.088	0.127	0.118	0.105	0.101	0.088	0.090	0.086	0.087	0.091	0.088	0.087	0.090
8	0.135	0.130	0.127	0.090	0.130	0.133	0.107	0.087	0.125	0.129	0.095	0.089	0.131	0.118	0.086	0.102	0.087	0.086	0.086	0.087	0.092	0.088	0.090	0.095
10	0.143	0.140	0.116	0.089	0.137	0.142	0.090	0.089	0.135	0.134	0.086	0.093	0.137	0.121	0.087	0.103	0.088	0.086	0.086	0.088	0.094	0.090	0.089	0.101
12	0.156	0.151	0.119	0.089	0.147	0.155	0.096	0.090	0.145	0.144	0.089	0.095	0.149	0.127	0.088	0.104	0.088	0.087	0.087	0.090	0.097	0.090	0.095	0.112
14	0.162	0.162	0.127	0.090	0.157	0.165	0.097	0.092	0.154	0.151	0.090	0.101	0.160	0.135	0.089	0.105	0.090	0.088	0.088	0.089	0.106	0.091	0.099	0.118
16	0.169	0.169	0.127	0.094	0.162	0.171	0.094	0.102	0.163	0.156	0.088	0.115	0.169	0.139	0.090	0.111	0.091	0.088	0.087	0.092	0.129	0.098	0.114	0.138
18	0.177	0.180	0.142	0.100	0.172	0.183	0.103	0.111	0.171	0.164	0.091	0.128	0.184	0.144	0.089	0.117	0.090	0.089	0.090	0.095	0.144	0.111	0.127	0.177
20	0.185	0.197	0.148	0.109	0.181	0.194	0.113	0.117	0.178	0.171	0.099	0.144	0.197	0.150	0.096	0.131	0.092	0.091	0.093	0.103	0.194	0.120	0.147	0.210
22	0.192	0.209	0.158	0.131	0.189	0.206	0.122	0.127	0.184	0.178	0.107	0.213	0.205	0.153	0.100	0.142	0.094	0.093	0.099	0.119	0.226	0.163	0.193	0.279
24	0.201	0.235	0.221	0.191	0.200	0.224	0.135	0.155	0.187	0.191	0.124	0.232	0.227	0.157	0.113	0.187	0.095	0.098	0.107	0.137	0.255	0.213	0.239	0.306
26	0.209	0.296	0.242	0.232	0.212	0.240	0.160	0.186	0.187	0.201	0.149	0.279	0.257	0.163	0.136	0.228	0.103	0.108	0.126	0.168	0.282	0.238	0.282	0.283
28	0.233	0.335	0.302	0.276	0.233	0.282	0.213	0.263	0.204	0.227	0.208	0.325	0.280	0.185	0.189	0.286	0.158	0.154	0.166	0.199	0.248	0.268	0.310	0.257
30	0.262	0.373	0.309	0.334	0.252	0.325	0.249	0.310	0.233	0.237	0.237	0.272	0.306	0.227	0.232	0.329	0.177	0.184	0.195	0.250	0.256	0.324	0.338	0.264
32	0.326	0.379	0.270	0.241	0.284	0.358	0.272	0.200	0.285	0.306	0.274	0.377	0.344	0.271	0.278	0.250	0.238	0.234	0.217	0.294	0.290	0.260	0.269	0.317
34	0.363	0.407	0.310	0.360	0.332	0.380	0.254	0.256	0.340	0.351	0.332	0.308	0.381	0.321	0.308	0.270	0.251	0.256	0.260	0.286	0.330	0.272	0.272	0.328
36	0.394	0.428	0.390	0.301	0.367	0.350	0.316	0.305	0.374	0.381	0.228	0.371	0.411	0.344	0.247	0.307	0.278	0.265	0.257	0.271	0.435	0.312	0.323	0.399
38	0.377	0.448	0.390	0.389	0.359	0.395	0.300	0.344	0.395	0.429	0.334	0.393	0.456	0.331	0.275	0.329	0.300	0.304	0.259	0.320	0.408	0.328	0.329	0.400
40	0.394	0.552	0.418	0.343	0.355	0.387	0.359	0.306	0.431	0.430	0.365	0.455	0.480	0.406	0.324	0.347	0.346	0.376	0.293	0.384	0.362	0.353	0.350	0.387
42	0.456	0.523	0.451	0.425	0.382	0.418	0.368	0.371	0.406	0.459	0.343	0.396	0.480	0.409	0.320	0.417	0.355	0.343	0.352	0.377	0.411	0.403	0.428	0.460
44	0.509	0.613	0.504	0.416	0.439	0.496	0.399	0.359	0.454	0.549	0.375	0.421	0.489	0.494	0.371	0.386	0.371	0.382	0.413	0.390	0.425	0.441	0.425	0.437
46	0.584	0.615	0.461	0.457	0.525	0.488	0.415	0.417	0.512	0.470	0.380	0.480	0.474	0.452	0.349	0.422	0.485	0.409	0.384	0.415	0.453	0.436	0.436	0.487
48	0.648	0.595	0.456	0.443	0.556	0.502	0.420	0.414	0.588	0.501	0.375	0.461	0.515	0.461	0.400	0.454	0.425	0.412	0.461	0.401	0.451	0.474	0.487	0.500
	0.543	0.644	0.492	0.499	0.524	0.603	0.405	0.443	0.604	0.562	0.396	0.509	0.492	0.459	0.364	0.506	0.472	0.440	0.421	0.426	0.485	0.425	0.511	0.518
	0.609	0.597	0.566	0.567	0.664	0.589	0.451	0.486	0.554	0.650	0.428	0.531	0.512	0.518	0.417	0.462	0.432	0.455	0.418	0.441
