# Supplementary material for: Effects of six pyrimidine analogs on the growth of Tetrahymena thermophila and their implications in pyrimidine metabolism
Source: PLoS One. 2023 Sep 14;18(9):e0284309. doi: 10.1371/journal.pone.0284309 (PMC10501602; doi:10.1371/journal.pone.0284309)
Supplement: S1 File — (ZIP) [file pone.0284309.s005.zip › Rescue Experiment Data - Gemcitabine 0.002 mM.txt]

Time	Uracil	Uracil	Uracil	Uracil	Uridine	Uridine	Uridine	Uridine	Thymine	Thymine	Thymine	Thymine	Thymidine	Thymidine	Thymidine	Thymidine	5-methyluridine	5-methyluridine	5-methyluridine	5-methyluridine	Control	Control	Control	Control
0	0.106	0.100	0.100	0.104	0.103	0.103	0.109	0.108	0.100	0.108	0.107	0.104	0.100	0.101	0.100	0.103	0.100	0.108	0.104	0.101	0.107	0.098	0.102	0.110
2	0.099	0.091	0.091	0.090	0.095	0.122	0.137	0.126	0.092	0.134	0.138	0.125	0.095	0.123	0.127	0.124	0.102	0.138	0.134	0.116	0.101	0.115	0.129	0.121
4	0.103	0.093	0.092	0.094	0.099	0.097	0.130	0.096	0.097	0.100	0.139	0.098	0.102	0.101	0.130	0.105	0.104	0.112	0.137	0.109	0.111	0.106	0.133	0.098
6	0.112	0.100	0.098	0.099	0.107	0.100	0.111	0.097	0.104	0.099	0.144	0.104	0.103	0.098	0.138	0.100	0.117	0.105	0.140	0.118	0.115	0.104	0.141	0.106
8	0.117	0.107	0.105	0.107	0.114	0.104	0.123	0.103	0.103	0.103	0.151	0.111	0.110	0.100	0.145	0.102	0.125	0.109	0.155	0.123	0.129	0.115	0.157	0.123
10	0.120	0.112	0.112	0.114	0.122	0.116	0.139	0.116	0.112	0.107	0.158	0.119	0.115	0.107	0.155	0.105	0.131	0.118	0.168	0.141	0.144	0.131	0.168	0.131
12	0.136	0.120	0.114	0.123	0.132	0.133	0.155	0.133	0.117	0.114	0.171	0.137	0.121	0.111	0.164	0.111	0.151	0.132	0.184	0.153	0.167	0.143	0.184	0.144
14	0.139	0.131	0.129	0.132	0.139	0.140	0.166	0.138	0.123	0.124	0.170	0.140	0.133	0.116	0.172	0.122	0.172	0.139	0.203	0.157	0.186	0.153	0.216	0.153
16	0.158	0.145	0.144	0.154	0.164	0.161	0.185	0.146	0.138	0.139	0.182	0.164	0.147	0.123	0.197	0.135	0.181	0.154	0.208	0.173	0.200	0.166	0.217	0.179
18	0.166	0.146	0.134	0.148	0.178	0.160	0.187	0.163	0.141	0.149	0.194	0.159	0.161	0.136	0.209	0.133	0.190	0.169	0.231	0.175	0.216	0.184	0.235	0.181
20	0.187	0.168	0.166	0.159	0.205	0.188	0.203	0.192	0.140	0.154	0.174	0.171	0.184	0.152	0.224	0.136	0.215	0.184	0.242	0.187	0.241	0.195	0.264	0.202
22	0.213	0.185	0.176	0.175	0.213	0.194	0.210	0.189	0.152	0.163	0.167	0.183	0.210	0.162	0.227	0.159	0.229	0.205	0.251	0.204	0.291	0.232	0.273	0.232
24	0.240	0.192	0.200	0.197	0.217	0.213	0.228	0.221	0.157	0.171	0.181	0.201	0.222	0.188	0.273	0.183	0.240	0.217	0.275	0.215	0.285	0.239	0.302	0.241
26	0.237	0.223	0.224	0.219	0.220	0.239	0.250	0.250	0.173	0.183	0.181	0.210	0.225	0.213	0.262	0.219	0.255	0.240	0.282	0.257	0.301	0.277	0.329	0.267
28	0.260	0.235	0.256	0.243	0.251	0.255	0.282	0.225	0.169	0.196	0.194	0.204	0.249	0.216	0.298	0.231	0.270	0.263	0.308	0.273	0.303	0.286	0.363	0.322
30	0.252	0.238	0.267	0.245	0.260	0.250	0.291	0.224	0.175	0.209	0.196	0.246	0.266	0.233	0.303	0.231	0.288	0.267	0.322	0.273	0.340	0.296	0.373	0.338
32	0.271	0.278	0.268	0.263	0.272	0.278	0.293	0.249	0.200	0.224	0.223	0.254	0.264	0.263	0.317	0.270	0.304	0.275	0.340	0.283	0.335	0.329	0.390	0.321
34	0.295	0.273	0.307	0.286	0.293	0.280	0.334	0.274	0.229	0.224	0.250	0.250	0.285	0.291	0.338	0.267	0.312	0.290	0.354	0.302	0.355	0.322	0.371	0.347
36	0.293	0.288	0.311	0.295	0.311	0.285	0.333	0.291	0.236	0.257	0.257	0.280	0.272	0.295	0.344	0.283	0.327	0.299	0.362	0.294	0.373	0.336	0.392	0.347
38	0.309	0.322	0.328	0.316	0.307	0.311	0.367	0.301	0.249	0.258	0.263	0.291	0.306	0.298	0.363	0.310	0.328	0.300	0.406	0.308	0.404	0.356	0.390	0.348
40	0.330	0.318	0.324	0.314	0.319	0.336	0.373	0.321	0.241	0.260	0.261	0.279	0.304	0.321	0.372	0.293	0.353	0.333	0.386	0.314	0.385	0.372	0.430	0.387
42	0.345	0.349	0.353	0.324	0.323	0.353	0.416	0.328	0.281	0.273	0.293	0.308	0.315	0.319	0.377	0.309	0.328	0.358	0.403	0.320	0.402	0.378	0.466	0.363
44	0.369	0.373	0.361	0.290	0.351	0.356	0.430	0.310	0.296	0.280	0.290	0.294	0.346	0.355	0.391	0.329	0.347	0.369	0.397	0.331	0.439	0.400	0.457	0.405
46	0.398	0.375	0.364	0.308	0.330	0.359	0.430	0.299	0.333	0.311	0.300	0.289	0.363	0.371	0.378	0.334	0.369	0.380	0.389	0.341	0.461	0.392	0.451	0.396
48	0.404	0.361	0.386	0.322	0.366	0.380	0.441	0.333	0.348	0.350	0.308	0.284	0.369	0.375	0.367	0.360	0.387	0.373	0.372	0.348	0.454	0.413	0.418	0.417
50	0.433	0.399	0.413	0.360	0.369	0.372	0.462	0.355	0.356	0.313	0.350	0.313	0.379	0.387	0.395	0.368	0.402	0.376	0.384	0.358	0.494	0.450	0.403	0.342
52	0.449	0.441	0.448	0.370	0.387	0.417	0.508	0.352	0.421	0.374	0.391	0.332	0.391	0.412	0.425	0.354	0.396	0.404	0.444	0.394	0.525	0.498	0.443	0.378
54	0.473	0.484	0.454	0.364	0.389	0.444	0.488	0.380	0.440	0.377	0.420	0.332	0.410	0.425	0.462	0.382	0.398	0.424	0.433	0.387	0.551	0.536	0.459	0.415
56	0.488	0.478	0.527	0.400	0.404	0.428	0.538	0.390	0.444	0.410	0.443	0.374	0.411	0.430	0.466	0.425	0.439	0.441	0.457	0.426	0.556	0.548	0.502	0.500
58	0.487	0.537	0.511	0.423	0.441	0.458	0.538	0.395	0.472	0.390	0.485	0.379	0.419	0.443	0.489	0.417	0.421	0.472	0.488	0.443	0.551	0.580	0.598	0.543
60	0.509	0.528	0.551	0.475	0.409	0.468	0.535	0.379	0.484	0.428	0.489	0.391	0.436	0.485	0.498	0.446	0.469	0.464	0.455	0.420	0.554	0.629	0.556	0.536
62	0.515	0.546	0.594	0.471	0.451	0.490	0.540	0.412	0.517	0.445	0.495	0.451	0.429	0.476	0.509	0.506	0.478	0.453	0.477	0.457	0.549	0.606	0.605	0.520
64	0.556	0.550	0.573	0.501	0.443	0.481	0.545	0.402	0.552	0.463	0.536	0.482	0.428	0.488	0.499	0.466	0.458	0.484	0.492	0.436	0.562	0.607	0.586	0.594
66	0.522	0.516	0.585	0.505	0.436	0.507	0.570	0.477	0.567	0.484	0.549	0.478	0.482	0.501	0.542	0.430	0.459	0.507	0.548	0.445	0.618	0.601	0.592	0.540
68	0.551	0.529	0.493	0.506	0.466	0.512	0.594	0.489	0.562	0.520	0.559	0.438	0.446	0.520	0.536	0.438	0.466	0.516	0.533	0.415	0.629	0.585	0.595	0.532
70	0.610	0.550	0.561	0.523	0.479	0.528	0.521	0.528	0.580	0.535	0.580	0.517	0.493	0.551	0.552	0.479	0.470	0.507	0.530	0.473	0.594	0.608	0.582	0.636
72	0.602	0.546	0.536	0.507	0.460	0.536	0.630	0.422	0.590	0.564	0.588	0.442	0.515	0.560	0.541	0.462	0.475	0.507	0.517	0.428	0.640	0.561	0.632	0.678
