# Supplementary material for: Effects of six pyrimidine analogs on the growth of Tetrahymena thermophila and their implications in pyrimidine metabolism
Source: PLoS One. 2023 Sep 14;18(9):e0284309. doi: 10.1371/journal.pone.0284309 (PMC10501602; doi:10.1371/journal.pone.0284309)
Supplement: S1 File — (ZIP) [file pone.0284309.s005.zip › Rescue Experiment Data - 5-deoxy-5-fluorouridine 0.5 mM.txt]

Time	Uracil	Uracil	Uracil	Uracil	Uridine	Uridine	Uridine	Uridine	Thymine	Thymine	Thymine	Thymine	Thymidine	Thymidine	Thymidine	Thymidine	5-methyluridine	5-methyluridine	5-methyluridine	5-methyluridine	Control	Control	Control	Control
0	0.0972	0.0904	0.0896	0.0970	0.0916	0.0952	0.0954	0.0985	0.0932	0.0914	0.0909	0.0873	0.1034	0.0952	0.0955	0.0881	0.0860	0.0888	0.0936	0.0880	0.0871	0.0937	0.0919	0.0904
2	0.0864	0.0846	0.0847	0.0955	0.0861	0.0881	0.0848	0.0860	0.0862	0.0840	0.0860	0.0832	0.0883	0.0882	0.0929	0.0853	0.0856	0.0886	0.0848	0.0850	0.0865	0.0876	0.0864	0.0866
4	0.0903	0.0880	0.0903	0.1006	0.0890	0.0896	0.0881	0.0895	0.0877	0.0882	0.0881	0.0876	0.0990	0.0926	0.1048	0.0891	0.0907	0.0889	0.0931	0.0912	0.0941	0.0896	0.0923	0.0969
6	0.0987	0.1007	0.1112	0.1148	0.0908	0.0948	0.0990	0.0898	0.0931	0.0953	0.0947	0.0968	0.1224	0.1163	0.1203	0.0975	0.0931	0.0995	0.1066	0.0990	0.1006	0.0916	0.1050	0.1113
8	0.1286	0.1387	0.1469	0.1290	0.0981	0.1036	0.1266	0.0930	0.1055	0.1215	0.1234	0.1127	0.1351	0.1384	0.1317	0.1095	0.0995	0.1085	0.1143	0.1066	0.1215	0.1027	0.1208	0.1240
10	0.1846	0.1649	0.1669	0.1574	0.1003	0.1151	0.1410	0.0989	0.1369	0.1484	0.1482	0.1303	0.1477	0.1366	0.1433	0.1218	0.1159	0.1206	0.1257	0.1155	0.1427	0.1377	0.1459	0.1464
12	0.1965	0.1919	0.1919	0.1815	0.1163	0.1239	0.1448	0.1107	0.1500	0.1598	0.1711	0.1461	0.1598	0.1480	0.1488	0.1286	0.1291	0.1329	0.1355	0.1281	0.1561	0.1440	0.1625	0.1641
14	0.2330	0.2097	0.2150	0.1997	0.1438	0.1416	0.1657	0.1277	0.1782	0.1755	0.1838	0.1547	0.1685	0.1494	0.1609	0.1398	0.1600	0.1504	0.1383	0.1395	0.1698	0.1445	0.1655	0.1755
16	0.2899	0.2200	0.2808	0.2287	0.1558	0.1547	0.1774	0.1331	0.1926	0.1871	0.1846	0.1698	0.1791	0.1521	0.1682	0.1413	0.1673	0.1444	0.1466	0.1400	0.1731	0.1555	0.1707	0.1959
18	0.2799	0.3034	0.2977	0.2817	0.1753	0.1670	0.1855	0.1441	0.2003	0.2047	0.2062	0.1757	0.1821	0.1544	0.1803	0.1478	0.1715	0.1566	0.1484	0.1419	0.1926	0.1669	0.1897	0.1892
20	0.3046	0.3098	0.2917	0.2985	0.1886	0.1802	0.1927	0.1590	0.2153	0.2055	0.2272	0.2155	0.1934	0.1626	0.1811	0.1508	0.1762	0.1558	0.1566	0.1452	0.2255	0.1875	0.2090	0.2196
22	0.2862	0.3005	0.2815	0.3130	0.1385	0.1932	0.1832	0.1640	0.2411	0.2163	0.2307	0.2151	0.2002	0.1661	0.1930	0.1487	0.1677	0.1588	0.1564	0.1477	0.2319	0.2041	0.2157	0.2197
24	0.2872	0.2770	0.2719	0.3595	0.1411	0.2146	0.2168	0.1939	0.2467	0.2212	0.2173	0.2229	0.2032	0.1773	0.1992	0.1578	0.1832	0.1569	0.1697	0.1687	0.2398	0.2076	0.2223	0.2316
26	0.2809	0.2783	0.2688	0.3457	0.1729	0.1660	0.1733	0.1835	0.2096	0.2423	0.2219	0.2118	0.2000	0.1882	0.2075	0.1602	0.1904	0.1679	0.1753	0.1576	0.2447	0.2134	0.2200	0.2303
28	0.3023	0.2737	0.2683	0.3555	0.1775	0.2212	0.2148	0.1840	0.2249	0.2237	0.2202	0.2193	0.2060	0.1801	0.2137	0.1638	0.1854	0.1699	0.1705	0.1726	0.2493	0.2145	0.2300	0.2278
30	0.3173	0.2905	0.2902	0.3775	0.1867	0.2075	0.1894	0.2110	0.2380	0.2486	0.2191	0.2253	0.2214	0.1902	0.2201	0.1816	0.1909	0.1752	0.1843	0.1702	0.2673	0.2329	0.2509	0.2611
32	0.3030	0.2924	0.2960	0.3735	0.1830	0.2067	0.2114	0.2064	0.2416	0.2417	0.2325	0.2343	0.2260	0.2065	0.2326	0.1725	0.2001	0.1683	0.1748	0.1641	0.2633	0.2238	0.2422	0.2504
34	0.3059	0.3041	0.3483	0.3828	0.2290	0.2912	0.2106	0.2371	0.2252	0.2665	0.2493	0.2291	0.2293	0.2192	0.2394	0.1829	0.1967	0.1784	0.1781	0.1741	0.2731	0.2180	0.2570	0.2735
36	0.3259	0.3282	0.3582	0.3921	0.2199	0.2272	0.2164	0.1959	0.2565	0.2776	0.2541	0.2746	0.2298	0.2089	0.2362	0.1888	0.1909	0.1698	0.1818	0.1715	0.2584	0.2267	0.2576	0.2730
38	0.3458	0.3022	0.3198	0.3946	0.2335	0.2142	0.2056	0.2302	0.2715	0.2970	0.2722	0.2664	0.2336	0.2314	0.2562	0.2009	0.1931	0.1716	0.1840	0.1828	0.2784	0.2355	0.2745	0.2630
40	0.3600	0.2922	0.3142	0.3970	0.2363	0.2068	0.2117	0.2584	0.2584	0.2911	0.2648	0.2668	0.2442	0.2207	0.2471	0.2011	0.1926	0.1809	0.1811	0.1771	0.2886	0.2405	0.2573	0.2513
42	0.3461	0.3056	0.3314	0.3962	0.2291	0.2095	0.2280	0.2808	0.2916	0.3050	0.2777	0.2694	0.2512	0.2176	0.2551	0.2004	0.1967	0.1845	0.1884	0.1761	0.2839	0.2296	0.2496	0.2931
44	0.3418	0.2944	0.3127	0.3865	0.2373	0.1888	0.2022	0.2756	0.2819	0.3280	0.2849	0.2851	0.2520	0.2287	0.2624	0.1905	0.2108	0.1841	0.1780	0.1794	0.2803	0.2212	0.2831	0.2125
46	0.3617	0.3188	0.3119	0.3936	0.2364	0.2061	0.2104	0.2854	0.3106	0.3403	0.2796	0.3060	0.2613	0.2437	0.2806	0.2065	0.2137	0.1859	0.1856	0.1798	0.2842	0.2277	0.2145	0.2288
48	0.3641	0.3020	0.3468	0.3846	0.2492	0.2139	0.2369	0.2756	0.3067	0.3491	0.2650	0.2836	0.2695	0.2503	0.2790	0.1967	0.1997	0.1856	0.1910	0.1694	0.2114	0.2292	0.1942	0.2141
50	0.4040	0.3182	0.3646	0.4285	0.2420	0.2455	0.2412	0.2763	0.2993	0.3277	0.2973	0.2937	0.2578	0.2565	0.2744	0.2095	0.1993	0.1862	0.1793	0.1710	0.2399	0.2243	0.2132	0.2231
52	0.4083	0.3494	0.3588	0.4188	0.2366	0.2141	0.2107	0.2865	0.3284	0.3437	0.3051	0.2987	0.2619	0.2575	0.2705	0.2103	0.2053	0.1915	0.1924	0.1631	0.2654	0.2509	0.2696	0.2090
54	0.4275	0.3582	0.4104	0.3934	0.2438	0.2263	0.2125	0.3186	0.3183	0.3412	0.2912	0.3102	0.2645	0.2634	0.2890	0.2200	0.1985	0.1991	0.1944	0.1685	0.2268	0.2335	0.1968	0.2164
56	0.4314	0.3631	0.3799	0.4128	0.2361	0.2392	0.2083	0.3049	0.3255	0.3599	0.3120	0.2876	0.2697	0.2378	0.2747	0.2233	0.1980	0.1790	0.1936	0.1429	0.2140	0.2341	0.1893	0.1805
58	0.4442	0.3890	0.4741	0.4301	0.2492	0.2582	0.2126	0.2979	0.3461	0.3496	0.2961	0.3020	0.2486	0.2453	0.2907	0.2218	0.1999	0.1786	0.1916	0.1529	0.2492	0.2017	0.2581	0.1906
60	0.5122	0.3651	0.4201	0.4028	0.2418	0.2366	0.2405	0.3156	0.3335	0.3257	0.3053	0.3026	0.2578	0.2556	0.2790	0.2241	0.2085	0.1981	0.1928	0.1524	0.2843	0.2175	0.2521	0.2259
62	0.4816	0.3961	0.5094	0.4084	0.2594	0.2181	0.2593	0.3271	0.3193	0.3099	0.3083	0.3087	0.2659	0.2467	0.2761	0.2169	0.2048	0.1863	0.1866	0.1551	0.2873	0.1992	0.2001	0.2069
64	0.5606	0.5262	0.4780	0.3951	0.2467	0.2331	0.2608	0.3401	0.3018	0.3302	0.3101	0.3218	0.2665	0.2455	0.2860	0.2208	0.1974	0.1888	0.1927	0.1531	0.2961	0.2211	0.2345	0.1841
66	0.5319	0.4393	0.5483	0.4134	0.2949	0.2815	0.2250	0.3356	0.3217	0.3423	0.3150	0.3259	0.2790	0.2267	0.2844	0.2188	0.1941	0.1890	0.1945	0.1613	0.2764	0.2343	0.2209	0.2812
68	0.5274	0.4475	0.5695	0.4606	0.2668	0.3394	0.2413	0.3313	0.3116	0.3671	0.3220	0.3166	0.2745	0.2538	0.2830	0.2052	0.2036	0.1969	0.1953	0.1638	0.2864	0.2244	0.2308	0.2915
70	0.5817	0.4881	0.5720	0.4833	0.2828	0.3250	0.2304	0.3522	0.2828	0.3231	0.3341	0.3100	0.2658	0.2502	0.2842	0.2032	0.1982	0.1917	0.1919	0.1656	0.2589	0.2215	0.2105	0.2765
72	0.6081	0.4967	0.5218	0.4749	0.2507	0.3357	0.2200	0.3643	0.3140	0.3150	0.3283	0.3305	0.2769	0.2508	0.2870	0.2030	0.1924	0.1927	0.1870	0.1612	0.2530	0.2249	0.1813	0.2864
