# Supplementary material for: Effects of six pyrimidine analogs on the growth of Tetrahymena thermophila and their implications in pyrimidine metabolism
Source: PLoS One. 2023 Sep 14;18(9):e0284309. doi: 10.1371/journal.pone.0284309 (PMC10501602; doi:10.1371/journal.pone.0284309)
Supplement: S1 File — (ZIP) [file pone.0284309.s005.zip › Rescue Experiment Data - 5-deoxy-5-fluorouridine 1.25 mM.txt]

Time (hrs)	Uracil	Uracil	Uracil	Uracil	Uridine	Uridine	Uridine	Uridine	Thymine	Thymine	Thymine	Thymine	Thymidine	Thymidine	Thymidine	Thymidine	5-methyluridine	5-methyluridine	5-methyluridine	5-methyluridine	Control	Control	Control	Control
0	0.101	0.094	0.099	0.096	0.087	0.093	0.094	0.096	0.087	0.090	0.092	0.098	0.084	0.090	0.095	0.101	0.089	0.089	0.095	0.439	0.090	0.095	0.092	0.095
2	0.087	0.087	0.126	0.125	0.087	0.086	0.124	0.122	0.087	0.086	0.111	0.122	0.086	0.087	0.090	0.122	0.088	0.087	0.088	0.361	0.091	0.096	0.090	0.093
4	0.090	0.088	0.129	0.131	0.086	0.086	0.125	0.131	0.087	0.087	0.109	0.128	0.087	0.086	0.088	0.117	0.089	0.087	0.088	0.296	0.093	0.099	0.096	0.095
6	0.090	0.089	0.135	0.143	0.086	0.086	0.128	0.140	0.087	0.087	0.110	0.134	0.086	0.087	0.088	0.115	0.091	0.089	0.089	0.231	0.095	0.097	0.098	0.096
8	0.092	0.090	0.144	0.153	0.086	0.087	0.136	0.150	0.087	0.087	0.117	0.140	0.087	0.087	0.090	0.127	0.092	0.090	0.090	0.183	0.095	0.097	0.103	0.101
10	0.091	0.090	0.154	0.164	0.087	0.089	0.146	0.158	0.088	0.088	0.124	0.148	0.088	0.088	0.090	0.137	0.093	0.089	0.091	0.158	0.099	0.103	0.103	0.095
12	0.091	0.094	0.156	0.166	0.087	0.088	0.149	0.166	0.088	0.089	0.127	0.152	0.087	0.088	0.089	0.141	0.094	0.093	0.094	0.135	0.102	0.103	0.109	0.113
14	0.096	0.091	0.164	0.180	0.087	0.088	0.159	0.176	0.088	0.089	0.135	0.166	0.088	0.089	0.090	0.149	0.094	0.091	0.093	0.117	0.100	0.105	0.121	0.118
16	0.095	0.093	0.179	0.208	0.089	0.091	0.167	0.187	0.088	0.088	0.138	0.178	0.088	0.091	0.091	0.159	0.094	0.091	0.094	0.111	0.102	0.105	0.125	0.128
18	0.099	0.098	0.187	0.213	0.088	0.091	0.168	0.201	0.089	0.091	0.142	0.188	0.088	0.090	0.093	0.157	0.099	0.095	0.099	0.113	0.106	0.105	0.136	0.147
20	0.102	0.099	0.203	0.237	0.089	0.092	0.174	0.209	0.090	0.091	0.141	0.197	0.089	0.091	0.092	0.156	0.097	0.097	0.097	0.104	0.101	0.120	0.152	0.161
22	0.117	0.116	0.222	0.251	0.088	0.098	0.174	0.218	0.091	0.091	0.132	0.206	0.089	0.091	0.099	0.147	0.093	0.094	0.099	0.102	0.107	0.144	0.167	0.179
24	0.147	0.140	0.236	0.304	0.089	0.095	0.181	0.230	0.091	0.092	0.137	0.219	0.090	0.091	0.100	0.143	0.097	0.099	0.099	0.103	0.109	0.148	0.176	0.195
26	0.170	0.164	0.284	0.339	0.089	0.099	0.188	0.237	0.092	0.095	0.144	0.230	0.090	0.093	0.102	0.153	0.096	0.100	0.103	0.106	0.114	0.171	0.175	0.193
28	0.220	0.200	0.321	0.363	0.091	0.103	0.194	0.253	0.093	0.099	0.164	0.244	0.090	0.096	0.106	0.168	0.094	0.101	0.112	0.105	0.118	0.182	0.192	0.175
30	0.241	0.223	0.352	0.373	0.092	0.102	0.210	0.266	0.094	0.097	0.179	0.257	0.092	0.095	0.118	0.188	0.094	0.109	0.108	0.108	0.128	0.196	0.191	0.198
32	0.253	0.251	0.369	0.380	0.095	0.103	0.214	0.274	0.095	0.105	0.187	0.276	0.094	0.096	0.119	0.194	0.096	0.107	0.110	0.110	0.139	0.186	0.201	0.191
34	0.297	0.268	0.370	0.413	0.096	0.109	0.221	0.291	0.094	0.113	0.200	0.273	0.095	0.096	0.123	0.209	0.096	0.111	0.113	0.106	0.143	0.199	0.204	0.196
36	0.303	0.305	0.395	0.443	0.095	0.110	0.232	0.282	0.098	0.124	0.211	0.289	0.094	0.101	0.127	0.213	0.097	0.111	0.113	0.106	0.153	0.207	0.192	0.186
38	0.317	0.300	0.428	0.440	0.097	0.106	0.241	0.308	0.098	0.135	0.213	0.296	0.093	0.102	0.125	0.222	0.095	0.107	0.115	0.108	0.151	0.198	0.199	0.191
40	0.330	0.317	0.427	0.448	0.097	0.121	0.242	0.309	0.097	0.141	0.230	0.307	0.093	0.102	0.128	0.233	0.096	0.109	0.115	0.105	0.153	0.199	0.201	0.201
42	0.338	0.332	0.461	0.425	0.096	0.119	0.248	0.313	0.100	0.146	0.222	0.313	0.094	0.102	0.129	0.247	0.097	0.111	0.118	0.105	0.147	0.200	0.204	0.237
44	0.358	0.359	0.439	0.460	0.095	0.125	0.243	0.305	0.100	0.150	0.230	0.319	0.095	0.107	0.138	0.244	0.094	0.108	0.119	0.109	0.151	0.229	0.197	0.226
46	0.342	0.363	0.475	0.509	0.099	0.124	0.250	0.307	0.100	0.154	0.231	0.311	0.099	0.110	0.141	0.243	0.092	0.110	0.115	0.112	0.154	0.202	0.196	0.233
48	0.348	0.353	0.437	0.493	0.098	0.129	0.268	0.318	0.111	0.162	0.235	0.332	0.095	0.113	0.149	0.250	0.092	0.112	0.119	0.104	0.158	0.206	0.204	0.209
