# Supplementary material for: Effects of six pyrimidine analogs on the growth of Tetrahymena thermophila and their implications in pyrimidine metabolism
Source: PLoS One. 2023 Sep 14;18(9):e0284309. doi: 10.1371/journal.pone.0284309 (PMC10501602; doi:10.1371/journal.pone.0284309)
Supplement: S1 File — (ZIP) [file pone.0284309.s005.zip › Rescue Experiment Data - 5FU 0.4 mM.txt]

Time (hr)	Uracil	Uracil	Uracil	Uracil	Uridine	Uridine	Uridine	Uridine	Thymine	Thymine	Thymine	Thymine	Thymidine	Thymidine	Thymidine	Thymidine	5-methyluridine	5-methyluridine	5-methyluridine	5-methyluridine	Control	Control	Control	Control
0	0.0868	0.0855	0.0822	0.0860	0.0830	0.0832	0.0838	0.0864	0.0817	0.0817	0.0838	0.0828	0.0803	0.0845	0.0810	0.0814	0.0833	0.0886	0.0819	0.0857	0.0828	0.0816	0.0821	0.0820
2	0.0871	0.0852	0.0824	0.0851	0.0838	0.0837	0.0842	0.0864	0.0820	0.0818	0.0847	0.0833	0.0808	0.0851	0.0821	0.0813	0.0831	0.0889	0.0837	0.0858	0.0826	0.0821	0.0821	0.0838
4	0.0869	0.0846	0.0819	0.0864	0.0842	0.0832	0.0843	0.0863	0.0826	0.0823	0.0845	0.0829	0.0807	0.0843	0.0810	0.0816	0.0829	0.0884	0.0823	0.0864	0.0822	0.0817	0.0828	0.0820
6	0.0870	0.0853	0.0852	0.0866	0.0835	0.0847	0.0845	0.0861	0.0821	0.0827	0.0840	0.0833	0.0810	0.0849	0.0809	0.0820	0.0831	0.0884	0.0816	0.0853	0.0833	0.0815	0.0825	0.0825
8	0.0875	0.0849	0.0827	0.0859	0.0837	0.0836	0.0833	0.0875	0.0823	0.0824	0.0840	0.0829	0.0807	0.0846	0.0806	0.0817	0.0831	0.0884	0.0818	0.0855	0.0826	0.0813	0.0827	0.0837
10	0.0876	0.0859	0.0831	0.0878	0.0842	0.0846	0.0832	0.0870	0.0832	0.0831	0.0845	0.0835	0.0811	0.0843	0.0809	0.0819	0.0833	0.0889	0.0823	0.0858	0.0827	0.0827	0.0826	0.0840
12	0.0878	0.0868	0.0834	0.0885	0.0838	0.0841	0.0851	0.0866	0.0837	0.0832	0.0855	0.0840	0.0815	0.0852	0.0809	0.0819	0.0834	0.0892	0.0830	0.0869	0.0825	0.0824	0.0824	0.0844
14	0.0879	0.0887	0.0860	0.0884	0.0841	0.0839	0.0843	0.0879	0.0839	0.0851	0.0858	0.0858	0.0816	0.0853	0.0811	0.0823	0.0832	0.0898	0.0830	0.0866	0.0833	0.0846	0.0840	0.0860
16	0.0887	0.0887	0.0864	0.0895	0.0849	0.0844	0.0853	0.0873	0.0847	0.0842	0.0856	0.0857	0.0813	0.0851	0.0815	0.0824	0.0836	0.0898	0.0825	0.0867	0.0836	0.0833	0.0849	0.0858
18	0.0905	0.0893	0.0859	0.0916	0.0845	0.0845	0.0867	0.0871	0.0848	0.0844	0.0870	0.0867	0.0815	0.0853	0.0822	0.0822	0.0834	0.0902	0.0831	0.0879	0.0828	0.0845	0.0838	0.0859
20	0.0909	0.0904	0.0883	0.1006	0.0879	0.0886	0.0867	0.0892	0.0850	0.0880	0.0865	0.0862	0.0819	0.0862	0.0828	0.0827	0.0832	0.0903	0.0832	0.0882	0.0836	0.0832	0.0845	0.0876
22	0.0937	0.0952	0.0964	0.1361	0.0838	0.0879	0.0894	0.0876	0.0862	0.0887	0.0872	0.0878	0.0816	0.0854	0.0821	0.0839	0.0833	0.0907	0.0834	0.0880	0.0841	0.0836	0.0852	0.0866
24	0.0940	0.1123	0.1321	0.1716	0.0847	0.0893	0.0884	0.0888	0.0864	0.0851	0.0868	0.0872	0.0819	0.0871	0.0828	0.0849	0.0837	0.0910	0.0830	0.0889	0.0832	0.0858	0.0883	0.0891
26	0.0958	0.1352	0.1751	0.1927	0.0849	0.0870	0.0875	0.0883	0.0864	0.0947	0.0881	0.0889	0.0827	0.0862	0.0825	0.0846	0.0836	0.0904	0.0839	0.0873	0.0846	0.0832	0.0858	0.0904
28	0.1048	0.1438	0.1968	0.2199	0.0846	0.0856	0.0898	0.0881	0.0872	0.0961	0.0887	0.0923	0.0831	0.0872	0.0823	0.0879	0.0837	0.0905	0.0833	0.0877	0.0835	0.0839	0.0888	0.0895
30	0.1205	0.2001	0.1846	0.2063	0.0859	0.0859	0.0878	0.0887	0.0874	0.0953	0.0883	0.0922	0.0830	0.0880	0.0827	0.0874	0.0841	0.0910	0.0834	0.0867	0.0832	0.0815	0.0884	0.0959
32	0.1444	0.1804	0.2244	0.2127	0.0854	0.0848	0.0879	0.0883	0.0881	0.0930	0.0906	0.0937	0.0827	0.0884	0.0835	0.0893	0.0843	0.0914	0.0850	0.0876	0.0838	0.0829	0.0894	0.0939
34	0.1658	0.2004	0.2203	0.2174	0.0858	0.0835	0.0885	0.0885	0.0893	0.0985	0.0888	0.0951	0.0824	0.0871	0.0834	0.0875	0.0839	0.0912	0.0858	0.0881	0.0842	0.0843	0.0891	0.0933
36	0.1710	0.2088	0.2301	0.2324	0.0865	0.0841	0.0898	0.0890	0.0901	0.0991	0.0907	0.0948	0.0827	0.0878	0.0858	0.0877	0.0841	0.0917	0.0860	0.0882	0.0855	0.0832	0.0883	0.0900
38	0.2133	0.2026	0.2314	0.2473	0.0851	0.0837	0.0894	0.0884	0.0890	0.0921	0.0908	0.0954	0.0833	0.0889	0.0846	0.0890	0.0843	0.0911	0.0852	0.0895	0.0873	0.0812	0.0844	0.0899
40	0.2427	0.2120	0.2407	0.2565	0.0870	0.0842	0.0887	0.0881	0.0928	0.0934	0.0907	0.0970	0.0833	0.0880	0.0839	0.0891	0.0846	0.0909	0.0865	0.0899	0.0887	0.0830	0.0840	0.0921
42	0.2793	0.2242	0.2386	0.2605	0.0865	0.0844	0.0898	0.0886	0.0948	0.0943	0.0919	0.0990	0.0835	0.0893	0.0841	0.0872	0.0842	0.0917	0.0855	0.0910	0.0892	0.0838	0.0846	0.0931
44	0.3012	0.2481	0.2347	0.2685	0.0868	0.0847	0.0884	0.0870	0.0963	0.0891	0.0907	0.1018	0.0841	0.0888	0.0843	0.0873	0.0842	0.0922	0.0858	0.0907	0.0912	0.0829	0.0849	0.0916
46	0.3108	0.2573	0.2485	0.2799	0.0891	0.0840	0.0868	0.0885	0.1022	0.0884	0.0924	0.1019	0.0836	0.0882	0.0846	0.0904	0.0842	0.0915	0.0871	0.0902	0.0904	0.0833	0.0841	0.1010
48	0.3230	0.2638	0.2583	0.2952	0.0887	0.0846	0.0867	0.0888	0.1033	0.0879	0.0934	0.1015	0.0835	0.0879	0.0855	0.0898	0.0841	0.0913	0.0867	0.0904	0.0907	0.0830	0.0843	0.1310
