# Supplementary material for: Effects of six pyrimidine analogs on the growth of Tetrahymena thermophila and their implications in pyrimidine metabolism
Source: PLoS One. 2023 Sep 14;18(9):e0284309. doi: 10.1371/journal.pone.0284309 (PMC10501602; doi:10.1371/journal.pone.0284309)
Supplement: S1 File — (ZIP) [file pone.0284309.s005.zip › Rescue Experiment Data - 5FU 0.0 mM.txt]

Time (hrs)	Uracil	Uracil	Uracil	Uracil	Uridine	Uridine	Uridine	Uridine	Thymine	Thymine	Thymine	Thymine	Thymidine	Thymidine	Thymidine	Thymidine	5-methyluridine	5-methyluridine	5-methyluridine	5-methyluridine	Control	Control	Control	Control
0	0.0890	0.0851	0.0873	0.0828	0.0877	0.0886	0.0836	0.0830	0.0892	0.0865	0.0855	0.0837	0.0891	0.0879	0.0889	0.0876	0.0913	0.0903	0.0876	0.0862	0.0846	0.0868	0.0843	0.0853
2	0.0887	0.0834	0.0861	0.0823	0.0862	0.0858	0.0829	0.0836	0.0889	0.0839	0.0841	0.0845	0.0871	0.0844	0.0863	0.0849	0.0891	0.0886	0.0851	0.0830	0.0832	0.0857	0.0836	0.0827
4	0.0886	0.0841	0.0861	0.0822	0.0862	0.0852	0.0827	0.0832	0.0892	0.0861	0.0846	0.0878	0.0883	0.0845	0.0862	0.0863	0.0894	0.0881	0.0852	0.0833	0.0838	0.0855	0.0840	0.0836
6	0.0897	0.0870	0.0893	0.0831	0.0901	0.0878	0.0836	0.0864	0.0925	0.0860	0.0868	0.0841	0.0903	0.0857	0.0883	0.0871	0.0908	0.0917	0.0873	0.0841	0.0844	0.0868	0.0848	0.0835
8	0.0904	0.0961	0.0936	0.0846	0.0943	0.0968	0.0880	0.0877	0.1090	0.0950	0.0922	0.0906	0.1036	0.0985	0.0958	0.0915	0.0947	0.1025	0.0941	0.0882	0.0910	0.0911	0.0876	0.0861
10	0.0967	0.1458	0.1225	0.0866	0.1273	0.1245	0.0984	0.0913	0.1708	0.1304	0.1251	0.1153	0.1468	0.1309	0.1387	0.1037	0.1234	0.1417	0.1179	0.0994	0.1130	0.1209	0.1019	0.0887
12	0.1472	0.1833	0.1562	0.0887	0.1814	0.1776	0.1335	0.1214	0.2031	0.1583	0.1516	0.1445	0.1916	0.1586	0.1701	0.1430	0.1767	0.1725	0.1473	0.1276	0.1370	0.1460	0.1288	0.1202
14	0.1961	0.2114	0.1834	0.1148	0.2118	0.2063	0.1539	0.1470	0.2353	0.1830	0.1762	0.1632	0.2228	0.1935	0.1821	0.1553	0.2051	0.1912	0.1686	0.1479	0.1633	0.1712	0.1478	0.1370
16	0.2136	0.2203	0.2150	0.1380	0.2228	0.2266	0.1675	0.1600	0.2210	0.2076	0.2097	0.1803	0.2210	0.2156	0.2014	0.1749	0.2033	0.2064	0.1958	0.1676	0.1920	0.1949	0.1693	0.1537
18	0.2071	0.2393	0.2254	0.1701	0.2229	0.2276	0.1763	0.1766	0.2621	0.2490	0.2280	0.2110	0.2476	0.2221	0.2061	0.1835	0.2088	0.2358	0.2051	0.1907	0.2146	0.2135	0.1820	0.1798
20	0.2272	0.2345	0.2359	0.2093	0.2447	0.2385	0.1905	0.1947	0.2831	0.2821	0.2609	0.2391	0.2692	0.2354	0.2234	0.2189	0.2216	0.2510	0.2286	0.2070	0.2333	0.2389	0.2206	0.2038
22	0.2103	0.2235	0.2554	0.2014	0.2455	0.2527	0.2154	0.2175	0.2982	0.2921	0.2580	0.2768	0.2328	0.2193	0.2395	0.2248	0.2355	0.2595	0.2352	0.2408	0.2224	0.2223	0.1999	0.2178
24	0.2130	0.2347	0.2229	0.1963	0.2700	0.2423	0.2205	0.2389	0.2527	0.2399	0.2542	0.2472	0.2319	0.2145	0.2018	0.2066	0.2100	0.2425	0.2485	0.2465	0.2167	0.2022	0.2000	0.1936
26	0.2053	0.2024	0.2367	0.2072	0.2080	0.2120	0.1976	0.2037	0.2554	0.2487	0.2282	0.2472	0.2288	0.2186	0.2077	0.2242	0.2144	0.2470	0.2212	0.2240	0.2152	0.2110	0.1892	0.2311
28	0.2256	0.2346	0.2487	0.2280	0.2215	0.2308	0.2006	0.2004	0.2692	0.2699	0.2628	0.2721	0.2719	0.2531	0.2397	0.2060	0.2480	0.2551	0.2347	0.2339	0.2181	0.2376	0.2092	0.2353
30	0.2361	0.2408	0.2379	0.2539	0.2215	0.2460	0.2026	0.2276	0.2981	0.2866	0.2969	0.3246	0.2426	0.2748	0.2397	0.2264	0.2854	0.2625	0.2536	0.2584	0.2306	0.2317	0.2318	0.2727
32	0.2569	0.2785	0.2739	0.2994	0.2147	0.2626	0.2320	0.2605	0.3162	0.3089	0.3214	0.3405	0.3179	0.2913	0.2698	0.2554	0.2728	0.2867	0.2886	0.2880	0.2669	0.2531	0.2602	0.2897
34	0.2894	0.2839	0.2853	0.3316	0.2341	0.2556	0.2479	0.2855	0.3516	0.3450	0.3169	0.3537	0.2861	0.3295	0.2707	0.2815	0.3059	0.3070	0.3288	0.3140	0.2779	0.2722	0.2745	0.3282
36	0.3088	0.3252	0.2988	0.3565	0.2680	0.2971	0.2749	0.2945	0.3259	0.3262	0.3416	0.3749	0.2861	0.3041	0.3062	0.3121	0.3284	0.3280	0.3211	0.3194	0.3083	0.2983	0.3075	0.3680
38	0.3263	0.3430	0.3361	0.3692	0.2834	0.2802	0.2762	0.3344	0.3088	0.3241	0.3240	0.3738	0.3029	0.3022	0.3259	0.3427	0.3418	0.3364	0.3290	0.3648	0.3209	0.3343	0.3201	0.4057
40	0.3342	0.3558	0.3465	0.4063	0.3127	0.3523	0.3230	0.3653	0.3300	0.3297	0.3471	0.4210	0.3204	0.3201	0.3320	0.3464	0.3634	0.3512	0.3727	0.3916	0.3322	0.3349	0.3383	0.4422
42	0.3516	0.3706	0.3719	0.4620	0.3214	0.3574	0.3085	0.3897	0.3499	0.3522	0.3613	0.4132	0.3336	0.3273	0.3566	0.3501	0.3574	0.3688	0.3620	0.3906	0.3627	0.3607	0.3671	0.4951
44	0.3577	0.3736	0.3634	0.4720	0.3306	0.3391	0.3261	0.3936	0.3743	0.3589	0.3784	0.4728	0.3501	0.3483	0.3627	0.3538	0.3522	0.3230	0.3398	0.3838	0.3844	0.3800	0.3649	0.5033
46	0.3787	0.3806	0.3786	0.4366	0.3655	0.3469	0.3533	0.3996	0.3733	0.3620	0.3608	0.4811	0.3530	0.3449	0.3556	0.3622	0.3701	0.3654	0.3639	0.3723	0.3989	0.3991	0.3658	0.5363
48	0.4057	0.4363	0.3902	0.4950	0.3798	0.3665	0.3668	0.4899	0.4138	0.3960	0.3850	0.5715	0.3850	0.3759	0.3766	0.4431	0.3873	0.3765	0.3709	0.4187	0.4576	0.4503	0.3870	0.5671
