# Supplementary material for: Effects of six pyrimidine analogs on the growth of Tetrahymena thermophila and their implications in pyrimidine metabolism
Source: PLoS One. 2023 Sep 14;18(9):e0284309. doi: 10.1371/journal.pone.0284309 (PMC10501602; doi:10.1371/journal.pone.0284309)
Supplement: S1 File — (ZIP) [file pone.0284309.s005.zip › Rescue Experiment Data - 5-Fluorouridine 0.5 mM.txt]

Time	Uracil	Uracil	Uracil	Uracil	Uridine	Uridine	Uridine	Uridine	Thymine	Thymine	Thymine	Thymine	Thymidine	Thymidine	Thymidine	Thymidine	5-methyluridine	5-methyluridine	5-methyluridine	5-methyluridine	Control	Control	Control	Control
0	0.0855	0.1037	0.0842	0.0852	0.0839	0.0809	0.0855	0.0827	0.0827	0.0861	0.0851	0.0833	0.0821	0.0821	0.0827	0.0835	0.0820	0.0814	0.0884	0.0847	0.0866	0.0873	0.0848	0.0891
2	0.0872	0.1049	0.0853	0.0847	0.0848	0.0818	0.0852	0.0808	0.0837	0.0869	0.0860	0.0834	0.0823	0.0827	0.0842	0.0830	0.0820	0.0829	0.0902	0.0851	0.0867	0.0907	0.0866	0.0912
4	0.0882	0.1037	0.0846	0.0871	0.0838	0.0822	0.0844	0.0899	0.0850	0.0866	0.0865	0.0847	0.0820	0.0825	0.0850	0.0831	0.0815	0.0866	0.0898	0.0853	0.0886	0.0904	0.0917	0.0940
6	0.0909	0.1045	0.0847	0.0846	0.0852	0.0812	0.0831	0.0798	0.0850	0.0870	0.0868	0.0847	0.0821	0.0860	0.0840	0.0836	0.0817	0.0810	0.0900	0.0853	0.0883	0.0885	0.0944	0.0911
8	0.0918	0.1050	0.0872	0.0864	0.0864	0.0865	0.0857	0.0831	0.0856	0.0876	0.0868	0.0850	0.0809	0.0823	0.0854	0.0837	0.0819	0.0810	0.0934	0.0872	0.0875	0.0900	0.0968	0.0925
10	0.0913	0.1068	0.0879	0.0852	0.0875	0.0882	0.0850	0.0826	0.0858	0.0867	0.0861	0.0859	0.0807	0.0823	0.0828	0.0903	0.0816	0.0815	0.0921	0.0871	0.0857	0.0886	0.0880	0.0938
12	0.0910	0.1060	0.0857	0.0864	0.0869	0.0847	0.0838	0.0905	0.0857	0.0871	0.0883	0.0859	0.0823	0.0842	0.0833	0.0929	0.0808	0.0823	0.0908	0.0866	0.0867	0.0887	0.0953	0.0909
14	0.0892	0.1037	0.0864	0.0862	0.0879	0.0835	0.0856	0.0858	0.0856	0.0867	0.0878	0.0878	0.0846	0.0846	0.0853	0.0950	0.0808	0.0820	0.0988	0.0876	0.0864	0.0903	0.0921	0.0939
16	0.0891	0.1032	0.0913	0.0880	0.0863	0.0833	0.0850	0.0871	0.0851	0.0867	0.0882	0.0882	0.0858	0.0870	0.0859	0.0929	0.0808	0.0819	0.0940	0.0921	0.0866	0.0877	0.0903	0.0919
18	0.0857	0.1028	0.0861	0.0878	0.0829	0.0903	0.0854	0.0883	0.0854	0.0871	0.0882	0.0850	0.0865	0.0880	0.0845	0.0917	0.0816	0.0862	0.0927	0.0903	0.0874	0.0891	0.0906	0.0942
20	0.0862	0.1024	0.0848	0.0869	0.0837	0.0919	0.0871	0.0969	0.0853	0.0858	0.0870	0.0844	0.0854	0.0867	0.0873	0.0906	0.0816	0.0878	0.0940	0.0909	0.0866	0.0902	0.0922	0.0929
22	0.0864	0.1032	0.0880	0.0853	0.0834	0.0943	0.0871	0.0978	0.0853	0.0860	0.0870	0.0841	0.0854	0.0877	0.0882	0.0931	0.0819	0.0878	0.0977	0.0950	0.0860	0.0885	0.0909	0.0960
24	0.0881	0.1038	0.0869	0.0867	0.0831	0.0858	0.0872	0.1061	0.0850	0.0862	0.0873	0.0850	0.0862	0.0862	0.0901	0.0934	0.0846	0.0858	0.0983	0.0980	0.0859	0.0883	0.0913	0.0967
26	0.0864	0.1077	0.0879	0.0855	0.0839	0.0868	0.0861	0.1106	0.0863	0.0863	0.0867	0.0860	0.0858	0.0883	0.0901	0.0945	0.0838	0.0834	0.0979	0.0964	0.0841	0.0904	0.0930	0.1014
28	0.0843	0.1105	0.0884	0.0862	0.0823	0.0876	0.0882	0.1131	0.0862	0.0862	0.0881	0.0850	0.0858	0.0889	0.0884	0.0960	0.0841	0.0826	0.1036	0.0977	0.0851	0.0897	0.0915	0.1087
30	0.0849	0.1106	0.0901	0.0906	0.0839	0.0889	0.0885	0.1178	0.0860	0.0859	0.0899	0.0880	0.0883	0.0867	0.0906	0.0962	0.0843	0.0821	0.1038	0.0959	0.0857	0.0888	0.0921	0.1041
32	0.0864	0.1103	0.0908	0.0853	0.0842	0.0935	0.0905	0.1343	0.0867	0.0865	0.0889	0.0868	0.0877	0.0879	0.0918	0.0953	0.0836	0.0821	0.1020	0.0968	0.0833	0.0884	0.0903	0.1067
34	0.0861	0.1106	0.0953	0.0873	0.0839	0.0965	0.0895	0.1411	0.0872	0.0872	0.0889	0.0868	0.0873	0.0898	0.0899	0.0964	0.0838	0.0830	0.1031	0.0970	0.0855	0.0916	0.0921	0.1055
36	0.0854	0.1111	0.0936	0.0869	0.0841	0.0907	0.0909	0.1503	0.0868	0.0864	0.0905	0.0882	0.0879	0.0894	0.0903	0.0962	0.0840	0.0823	0.1040	0.0955	0.0857	0.0916	0.0880	0.1098
38	0.0872	0.1117	0.0950	0.0879	0.0864	0.0966	0.0881	0.1524	0.0865	0.0858	0.0904	0.0870	0.0877	0.0902	0.0922	0.0978	0.0833	0.0829	0.1048	0.0950	0.0914	0.0914	0.0920	0.1068
40	0.0884	0.1141	0.0951	0.0896	0.0859	0.1032	0.0908	0.1505	0.0861	0.0875	0.0917	0.0891	0.0874	0.0904	0.0915	0.0988	0.0839	0.0820	0.1061	0.1003	0.0892	0.0936	0.0871	0.1036
42	0.0891	0.1140	0.0920	0.0895	0.0835	0.0978	0.0898	0.1485	0.0873	0.0876	0.0898	0.0929	0.0881	0.0886	0.0906	0.0983	0.0837	0.0824	0.1050	0.1008	0.0938	0.0968	0.0905	0.1040
44	0.0840	0.1141	0.0917	0.0891	0.0853	0.1045	0.0924	0.1493	0.0877	0.0870	0.0895	0.0914	0.0869	0.0867	0.0897	0.0991	0.0819	0.0826	0.1070	0.1039	0.0887	0.1040	0.0920	0.1107
46	0.0841	0.1135	0.0927	0.0877	0.0850	0.1051	0.0917	0.1514	0.0879	0.0874	0.0912	0.0950	0.0886	0.0873	0.0914	0.1005	0.0814	0.0824	0.1036	0.1036	0.0915	0.1057	0.0895	0.1129
48	0.0857	0.1128	0.0915	0.0870	0.0854	0.1042	0.0934	0.1600	0.0872	0.0857	0.0922	0.0936	0.0891	0.0864	0.0916	0.1004	0.0816	0.0825	0.1009	0.1061	0.0943	0.1086	0.1014	0.1110
50	0.0850	0.1131	0.0921	0.0874	0.0857	0.1094	0.0913	0.1456	0.0887	0.0869	0.0910	0.0950	0.0895	0.0863	0.0904	0.1006	0.0818	0.0835	0.0987	0.1067	0.0984	0.1149	0.1008	0.1095
52	0.0850	0.1137	0.0921	0.0868	0.0881	0.1031	0.0960	0.1672	0.0886	0.0874	0.0922	0.0949	0.0903	0.0868	0.0916	0.1003	0.0818	0.0834	0.0964	0.1071	0.0973	0.1077	0.0981	0.1056
54	0.0859	0.1093	0.0915	0.0867	0.0882	0.0990	0.0951	0.1620	0.0884	0.0867	0.0912	0.0958	0.0908	0.0879	0.0922	0.1005	0.0821	0.0847	0.0972	0.1075	0.0994	0.1184	0.1029	0.1033
56	0.0868	0.1128	0.0918	0.0869	0.0880	0.1104	0.0951	0.1300	0.0877	0.0868	0.0910	0.0947	0.0906	0.0871	0.0894	0.0986	0.0819	0.0838	0.0939	0.1035	0.1004	0.1190	0.1006	0.1032
58	0.0857	0.1112	0.0908	0.0888	0.0906	0.1054	0.0945	0.1382	0.0878	0.0867	0.0915	0.0947	0.0916	0.0882	0.0895	0.1001	0.0822	0.0847	0.0967	0.1046	0.1069	0.1155	0.0978	0.1027
60	0.0878	0.1081	0.0907	0.0860	0.0904	0.1030	0.0950	0.1435	0.0882	0.0862	0.0935	0.0945	0.0929	0.0883	0.0910	0.0992	0.0823	0.0840	0.0996	0.1048	0.1095	0.1120	0.0974	0.1014
62	0.0882	0.1073	0.0926	0.0858	0.0924	0.1094	0.0948	0.1593	0.0875	0.0862	0.0947	0.0975	0.0942	0.0887	0.0915	0.0988	0.0823	0.0846	0.0949	0.1067	0.1124	0.1031	0.0970	0.1042
64	0.0915	0.1092	0.0974	0.0858	0.0899	0.1020	0.0951	0.1465	0.0874	0.0879	0.0922	0.0951	0.0932	0.0878	0.0896	0.0979	0.0825	0.0845	0.0951	0.1067	0.1113	0.0977	0.0976	0.1081
66	0.0936	0.1107	0.0971	0.0876	0.0916	0.1054	0.0994	0.1561	0.0874	0.0881	0.0908	0.0954	0.0945	0.0884	0.0890	0.1000	0.0825	0.0842	0.0945	0.1039	0.1117	0.0932	0.0959	0.1079
68	0.0948	0.1092	0.0954	0.0845	0.0907	0.1012	0.0997	0.1603	0.0881	0.0865	0.0950	0.0974	0.0973	0.0882	0.0893	0.1008	0.0832	0.0852	0.0955	0.1045	0.1157	0.0890	0.0953	0.1014
70	0.0932	0.1094	0.0944	0.0851	0.0906	0.1134	0.0992	0.1478	0.0875	0.0865	0.0920	0.0949	0.0953	0.0869	0.0904	0.1001	0.0827	0.0841	0.0961	0.1056	0.1135	0.0871	0.0949	0.0967
72	0.0952	0.1086	0.0949	0.0868	0.0920	0.1089	0.1018	0.1495	0.0879	0.0854	0.0928	0.0963	0.0959	0.0874	0.0887	0.0976	0.0831	0.0854	0.0938	0.1026	0.1118	0.0864	0.0955	0.0965
