# Supplementary material for: Effects of six pyrimidine analogs on the growth of Tetrahymena thermophila and their implications in pyrimidine metabolism
Source: PLoS One. 2023 Sep 14;18(9):e0284309. doi: 10.1371/journal.pone.0284309 (PMC10501602; doi:10.1371/journal.pone.0284309)
Supplement: S1 File — (ZIP) [file pone.0284309.s005.zip › Rescue Experiment Data - Cycloheximide 5 ug_mL.txt]

Time (hrs)	Uracil	Uracil	Uracil	Uracil	Uridine	Uridine	Uridine	Uridine	Thymine	Thymine	Thymine	Thymine	Thymidine	Thymidine	Thymidine	Thymidine	5-methyluridine	5-methyluridine	5-methyluridine	5-methyluridine	Control	Control	Control	Control
0	0.111	0.105			0.107	0.105			0.111	0.103			0.110	0.105			0.106	0.098			0.108	0.104
2	0.116	0.106			0.111	0.106			0.115	0.105			0.111	0.106			0.107	0.100			0.109	0.106
4	0.116	0.108			0.111	0.106			0.114	0.108			0.112	0.106			0.106	0.101			0.109	0.105
6	0.115	0.107			0.111	0.108			0.114	0.107			0.112	0.107			0.108	0.102			0.109	0.107
8	0.117	0.107			0.111	0.106			0.114	0.109			0.114	0.107			0.108	0.102			0.110	0.108
10	0.115	0.108			0.111	0.109			0.115	0.110			0.110	0.107			0.108	0.102			0.109	0.106
12	0.116	0.110			0.110	0.108			0.116	0.108			0.109	0.108			0.107	0.104			0.110	0.106
14	0.116	0.109			0.113	0.112			0.113	0.108			0.114	0.110			0.109	0.104			0.109	0.107
16	0.117	0.107			0.111	0.110			0.118	0.109			0.113	0.109			0.108	0.105			0.109	0.109
18	0.115	0.108			0.112	0.109			0.113	0.109			0.113	0.108			0.108	0.104			0.110	0.110
20	0.117	0.108			0.112	0.109			0.115	0.110			0.111	0.110			0.108	0.104			0.109	0.108
22	0.114	0.108			0.113	0.112			0.115	0.114			0.114	0.111			0.109	0.103			0.109	0.110
24	0.117	0.110			0.115	0.110			0.117	0.112			0.116	0.111			0.108	0.104			0.109	0.111
26	0.116	0.108			0.111	0.112			0.116	0.111			0.115	0.110			0.109	0.107			0.111	0.109
28	0.116	0.108			0.110	0.111			0.117	0.113			0.113	0.112			0.109	0.105			0.110	0.110
30	0.116	0.107			0.111	0.111			0.115	0.112			0.112	0.113			0.106	0.106			0.109	0.110
32	0.113	0.110			0.111	0.113			0.116	0.111			0.112	0.110			0.109	0.104			0.109	0.112
34	0.113	0.110			0.110	0.113			0.114	0.115			0.113	0.113			0.108	0.106			0.109	0.110
36	0.114	0.110			0.112	0.112			0.114	0.114			0.112	0.110			0.107	0.106			0.110	0.112
38	0.114	0.109			0.109	0.109			0.113	0.113			0.114	0.112			0.108	0.105			0.108	0.109
40	0.115	0.106			0.110	0.112			0.111	0.114			0.110	0.112			0.106	0.105			0.109	0.110
42	0.112	0.108			0.111	0.112			0.112	0.110			0.110	0.111			0.107	0.104			0.108	0.112
44	0.112	0.108			0.109	0.109			0.111	0.112			0.110	0.111			0.109	0.105			0.108	0.110
46	0.112	0.106			0.110	0.114			0.111	0.109			0.110	0.108			0.108	0.105			0.107	0.110
48	0.111	0.107			0.108	0.109			0.113	0.110			0.110	0.111			0.106	0.105			0.106	0.108
